# Supplementary material for: 2-(4-Methoxyphenoxy)-6-methyl-3-oxo-3,6-dihydro-2H-pyran-4-yl benzoate
Source: Acta Crystallogr Sect E Struct Rep Online. 2009 Feb 25;65(Pt 3):o586. doi: 10.1107/S1600536809004231 (PMC2968613; doi:10.1107/S1600536809004231)
Supplement: Supplementary file 1 [file e-65-0o586-sup1.cif]

##############################################################################
###                                                                        ###
###        Electronic paper (Acta Crystallographica Section E)             ###
###                                                                        ###
##############################################################################
#                                                                            #
# This CIF contains the data in a paper accepted for publication in Acta     #
# Crystallographica Section E. It conforms to the requirements of Notes      #
# for Authors for Section E, and has been peer reviewed under the auspices   #
# of the IUCr Commission on Journals.                                        #
#                                                                            #
# Full details of the Crystallographic Information File format               #
# are given in the paper "The Crystallographic Information File (CIF):       #
# a New Standard Archive File for Crystallography" by S. R. Hall, F. H.      #
# Allen and I. D. Brown [Acta Cryst. (1991), A47, 655-685].                  #
#                                                                            #
# The current version of the core CIF dictionary is obtainable from          #
# ftp://ftp.iucr.org/pub/cif_core.dic. The current version number is 2.4.    #
#                                                                            #
# Software is freely available for graphical display of the structure(s) in  #
# this CIF.  For information consult the CIF home page http://www.iucr.org/  #
# cif/home.html                                                              #
#                                                                            #
# This file may be used for bona fide research purposes within the           #
# scientific community so long as proper attribution is given to the journal # 
# article from which it was obtained.                                        #
#                                                                            #
##############################################################################
                                             
data_I
_audit_creation_method     SHELXL-97
_chemical_name_systematic
;
2-(4-Methoxyphenoxy)-6-methyl-3-oxo-3,6-dihydro-2<i>H</i>-pyran-4-yl benzoate
;
_chemical_name_common     ?
_chemical_formula_moiety     'C20 H18 O6'
_chemical_formula_sum     'C20 H18 O6'
_chemical_formula_iupac     'C20 H18 O6'
_chemical_formula_weight     354.34
_chemical_melting_point     ?
_symmetry_cell_setting     orthorhombic
_symmetry_space_group_name_H-M     'P 21 21 21'
_symmetry_space_group_name_Hall     'P 2ac 2ab'
loop_
    _symmetry_equiv_pos_as_xyz
    'x, y, z'
    '-x+1/2, -y, z+1/2'
    '-x, y+1/2, -z+1/2'
    'x+1/2, -y+1/2, -z'
_cell_length_a     8.5906(17)
_cell_length_b     11.594(2)
_cell_length_c     17.404(4)
_cell_angle_alpha     90.00
_cell_angle_beta     90.00
_cell_angle_gamma     90.00
_cell_volume     1733.4(6)
_cell_formula_units_Z     4
_cell_measurement_reflns_used     789
_cell_measurement_theta_min     2.17
_cell_measurement_theta_max     27.48
_cell_measurement_temperature     173(2)
_exptl_crystal_description     block
_exptl_crystal_colour     colorless
_exptl_crystal_size_max     0.80
_exptl_crystal_size_mid     0.72
_exptl_crystal_size_min     0.40
_exptl_crystal_density_diffrn     1.358
_exptl_crystal_density_meas     ?
_exptl_crystal_density_method     'not measured'
_exptl_crystal_F_000     744
_exptl_absorpt_coefficient_mu     0.101
_exptl_absorpt_correction_type     multi-scan
_exptl_absorpt_process_details     '(ABSCOR; Higashi, 1995)'
_exptl_absorpt_correction_T_min     0.924
_exptl_absorpt_correction_T_max     0.961
_exptl_special_details
;
;
_diffrn_ambient_temperature     173(2)
_diffrn_radiation_type     MoK\a
_diffrn_radiation_wavelength     0.71073
_diffrn_radiation_source     'rotating anode'
_diffrn_radiation_monochromator     graphite
_diffrn_measurement_device_type     'Rigaku R-Axis Rapid IP are-detector'
_diffrn_measurement_method     '\w scan'
_diffrn_detector_area_resol_mean     ?
_diffrn_reflns_number     3953
_diffrn_reflns_av_R_equivalents     0.0154
_diffrn_reflns_av_sigmaI/netI     0.0708
_diffrn_reflns_theta_min     2.11
_diffrn_reflns_theta_max     27.44
_diffrn_reflns_theta_full     27.44
_diffrn_measured_fraction_theta_max     1.000
_diffrn_measured_fraction_theta_full     1.000
_diffrn_reflns_limit_h_min     -11
_diffrn_reflns_limit_h_max     11
_diffrn_reflns_limit_k_min     -14
_diffrn_reflns_limit_k_max     15
_diffrn_reflns_limit_l_min     -22
_diffrn_reflns_limit_l_max     22
_diffrn_standards_number     0
_diffrn_standards_interval_count     0
_diffrn_standards_interval_time     0
_diffrn_standards_decay_%     ?
_refine_special_details
;
Refinement of <i>F</i>^2^ against ALL reflections. The weighted <i>R</i>-factor
<i>wR</i> and goodness of fit <i>S</i> are based on <i>F</i>^2^, conventional
<i>R</i>-factors <i>R</i> are based on <i>F</i>, with <i>F</i> set to zero for
negative <i>F</i>^2^. The threshold expression of <i>F</i>^2^ >
\s(<i>F</i>^2^) is used only for calculating <i>R</i>-factors(gt) <i>etc</i>.
and is not relevant to the choice of reflections for refinement.
<i>R</i>-factors based on <i>F</i>^2^ are statistically about twice as large
as those based on <i>F</i>, and <i>R</i>- factors based on ALL data will be
even larger.
;
_reflns_number_total     2262
_reflns_number_gt     1752
_reflns_threshold_expression     I>2\s(I)
_refine_ls_structure_factor_coef     Fsqd
_refine_ls_matrix_type     full
_refine_ls_R_factor_all     0.0595
_refine_ls_R_factor_gt     0.0342
_refine_ls_wR_factor_gt     0.0503
_refine_ls_wR_factor_ref     0.0548
_refine_ls_goodness_of_fit_ref     0.867
_refine_ls_restrained_S_all     0.867
_refine_ls_number_reflns     2262
_refine_ls_number_parameters     236
_refine_ls_number_restraints     0
_refine_ls_hydrogen_treatment     constr
_refine_ls_weighting_scheme     calc
_refine_ls_weighting_details     'calc w=1/[\s^2^(Fo^2^)]'
_atom_sites_solution_hydrogens     geom
_atom_sites_solution_primary     direct
_atom_sites_solution_secondary     difmap
_refine_ls_shift/su_max     0.001
_refine_ls_shift/su_mean     0.000
_refine_diff_density_max     0.173
_refine_diff_density_min     -0.243
_refine_ls_extinction_method     SHELXL
_refine_ls_extinction_coef     0.0215(13)
_refine_ls_extinction_expression
                                  'Fc^*^=kFc[1+0.001xFc^2^\l^3^/sin(2\q)]^-1/4^'
loop_
    _atom_type_symbol
    _atom_type_description
    _atom_type_scat_dispersion_real
    _atom_type_scat_dispersion_imag
    _atom_type_scat_source
    'C' 'C' 0.0033 0.0000
                         'International Tables Vol C Tables 4.2.6.8 and 6.1.1.4'
    'H' 'H' 0.0000 0.0000
                         'International Tables Vol C Tables 4.2.6.8 and 6.1.1.4'
    'O' 'O' 0.0106 0.0000
                         'International Tables Vol C Tables 4.2.6.8 and 6.1.1.4'
_computing_data_collection     'RAPID-AUTO (Rigaku, 2001)'
_computing_cell_refinement     'RAPID-AUTO (Rigaku, 2001)'
_computing_data_reduction     'RAPID-AUTO (Rigaku, 2001)'
_computing_structure_solution     'SHELXTL (Sheldrick, 2008)'
_computing_structure_refinement     'SHELXTL (Sheldrick, 2008)'
_computing_molecular_graphics     'SHELXTL (Sheldrick, 2008)'
_computing_publication_material     'SHELXTL (Sheldrick, 2008)'
loop_
    _atom_site_type_symbol
    _atom_site_label
    _atom_site_fract_x
    _atom_site_fract_y
    _atom_site_fract_z
    _atom_site_U_iso_or_equiv
    _atom_site_adp_type
    _atom_site_calc_flag
    _atom_site_refinement_flags
    _atom_site_occupancy
    _atom_site_disorder_assembly
    _atom_site_disorder_group
    O O1 1.17184(15) 0.59200(11) 0.94630(8) 0.0262(4) Uani d . 1 . .
    O O2 0.93224(17) 0.89681(11) 0.91264(8) 0.0298(4) Uani d . 1 . .
    O O3 1.04268(19) 0.94639(12) 1.02536(9) 0.0370(4) Uani d . 1 . .
    O O4 1.21198(18) 0.84659(12) 0.84053(9) 0.0372(4) Uani d . 1 . .
    O O5 1.13746(15) 0.59345(11) 0.81269(7) 0.0230(3) Uani d . 1 . .
    O O6 1.36640(18) 0.16881(11) 0.72242(9) 0.0371(4) Uani d . 1 . .
    C C1 1.0087(2) 0.58644(17) 0.96426(13) 0.0278(5) Uani d . 1 . .
    H H1A 0.9575 0.5302 0.9288 0.033 Uiso calc R 1 . .
    C C2 0.9327(3) 0.70107(17) 0.95530(12) 0.0290(5) Uani d . 1 . .
    H H2A 0.8318 0.7123 0.9763 0.035 Uiso calc R 1 . .
    C C3 1.0009(3) 0.78794(17) 0.91900(12) 0.0257(5) Uani d . 1 . .
    C C4 1.1459(2) 0.77091(16) 0.87611(12) 0.0250(5) Uani d . 1 . .
    C C5 1.2071(2) 0.64760(16) 0.87719(11) 0.0236(5) Uani d . 1 . .
    H H5A 1.3226 0.6488 0.8701 0.028 Uiso calc R 1 . .
    C C6 0.9976(3) 0.5411(2) 1.04592(14) 0.0425(6) Uani d . 1 . .
    H H6A 1.0486 0.4657 1.0491 0.064 Uiso calc R 1 . .
    H H6B 0.8878 0.5333 1.0604 0.064 Uiso calc R 1 . .
    H H6C 1.0491 0.5952 1.0810 0.064 Uiso calc R 1 . .
    C C7 0.9639(2) 0.97192(17) 0.97094(13) 0.0251(5) Uani d . 1 . .
    C C8 0.8888(2) 1.08488(16) 0.95760(12) 0.0230(5) Uani d . 1 . .
    C C9 0.8571(3) 1.15548(17) 1.02010(13) 0.0304(5) Uani d . 1 . .
    H H9A 0.8852 1.1316 1.0705 0.037 Uiso calc R 1 . .
    C C10 0.7844(3) 1.26088(18) 1.00880(15) 0.0379(6) Uani d . 1 . .
    H H10A 0.7621 1.3092 1.0515 0.045 Uiso calc R 1 . .
    C C11 0.7445(3) 1.29565(18) 0.93534(14) 0.0384(6) Uani d . 1 . .
    H H11A 0.6946 1.3679 0.9277 0.046 Uiso calc R 1 . .
    C C12 0.7767(3) 1.22605(17) 0.87332(14) 0.0340(6) Uani d . 1 . .
    H H12A 0.7498 1.2507 0.8230 0.041 Uiso calc R 1 . .
    C C13 0.8478(2) 1.12062(16) 0.88406(12) 0.0278(5) Uani d . 1 . .
    H H13A 0.8687 1.0724 0.8412 0.033 Uiso calc R 1 . .
    C C14 1.1981(2) 0.48407(16) 0.79498(10) 0.0203(5) Uani d . 1 . .
    C C15 1.3486(2) 0.47295(16) 0.76804(11) 0.0242(5) Uani d . 1 . .
    H H15A 1.4147 0.5385 0.7652 0.029 Uiso calc R 1 . .
    C C16 1.4024(2) 0.36583(16) 0.74524(12) 0.0260(5) Uani d . 1 . .
    H H16A 1.5060 0.3573 0.7271 0.031 Uiso calc R 1 . .
    C C17 1.3043(2) 0.27089(16) 0.74899(12) 0.0247(5) Uani d . 1 . .
    C C18 1.1540(3) 0.28231(17) 0.77601(12) 0.0278(5) Uani d . 1 . .
    H H18A 1.0869 0.2173 0.7784 0.033 Uiso calc R 1 . .
    C C19 1.1018(2) 0.39045(16) 0.79972(11) 0.0260(5) Uani d . 1 . .
    H H19A 0.9992 0.3991 0.8192 0.031 Uiso calc R 1 . .
    C C20 1.2665(3) 0.07108(16) 0.72123(15) 0.0446(7) Uani d . 1 . .
    H H20A 1.3233 0.0044 0.7010 0.067 Uiso calc R 1 . .
    H H20B 1.1765 0.0871 0.6883 0.067 Uiso calc R 1 . .
    H H20C 1.2307 0.0544 0.7735 0.067 Uiso calc R 1 . .
loop_
    _atom_site_aniso_label
    _atom_site_aniso_U_11
    _atom_site_aniso_U_22
    _atom_site_aniso_U_33
    _atom_site_aniso_U_12
    _atom_site_aniso_U_13
    _atom_site_aniso_U_23
    O1 0.0262(8) 0.0268(8) 0.0256(8) 0.0052(7) -0.0006(6) 0.0013(7)
    O2 0.0395(9) 0.0208(8) 0.0292(8) 0.0097(7) -0.0036(7) -0.0066(7)
    O3 0.0455(10) 0.0285(9) 0.0370(10) 0.0032(7) -0.0157(8) -0.0016(7)
    O4 0.0356(10) 0.0274(8) 0.0486(10) -0.0030(8) 0.0019(8) 0.0054(8)
    O5 0.0236(8) 0.0212(7) 0.0244(7) 0.0041(7) -0.0024(6) -0.0035(6)
    O6 0.0275(9) 0.0231(8) 0.0607(11) 0.0022(7) -0.0003(9) -0.0118(8)
    C1 0.0272(12) 0.0244(12) 0.0319(12) 0.0035(10) 0.0030(10) 0.0004(10)
    C2 0.0276(12) 0.0339(13) 0.0255(12) 0.0059(10) 0.0044(10) -0.0026(10)
    C3 0.0294(13) 0.0236(11) 0.0242(11) 0.0062(10) -0.0048(10) -0.0063(10)
    C4 0.0274(13) 0.0233(11) 0.0244(11) -0.0013(10) -0.0071(10) -0.0039(10)
    C5 0.0199(11) 0.0251(11) 0.0258(11) 0.0026(9) -0.0010(10) -0.0013(10)
    C6 0.0481(15) 0.0426(14) 0.0367(14) 0.0099(13) 0.0097(12) 0.0110(12)
    C7 0.0249(12) 0.0227(11) 0.0278(12) -0.0028(10) 0.0029(10) -0.0022(10)
    C8 0.0196(11) 0.0199(11) 0.0295(12) -0.0031(9) 0.0026(9) -0.0009(9)
    C9 0.0358(14) 0.0268(12) 0.0287(12) -0.0022(11) 0.0055(11) -0.0010(10)
    C10 0.0484(16) 0.0218(11) 0.0434(15) 0.0026(12) 0.0142(13) -0.0060(11)
    C11 0.0384(15) 0.0229(12) 0.0540(17) 0.0059(11) 0.0116(13) 0.0059(11)
    C12 0.0355(14) 0.0283(13) 0.0382(14) 0.0017(11) 0.0016(12) 0.0096(11)
    C13 0.0284(12) 0.0262(12) 0.0288(12) -0.0008(10) 0.0030(10) -0.0023(10)
    C14 0.0229(12) 0.0194(10) 0.0185(10) 0.0038(9) -0.0009(9) -0.0022(8)
    C15 0.0235(12) 0.0207(10) 0.0284(12) -0.0047(10) 0.0006(10) 0.0005(9)
    C16 0.0170(11) 0.0284(12) 0.0326(12) 0.0022(9) 0.0041(10) -0.0016(10)
    C17 0.0243(13) 0.0214(11) 0.0285(12) 0.0056(9) -0.0048(10) -0.0028(9)
    C18 0.0236(12) 0.0232(11) 0.0367(13) -0.0053(10) 0.0011(11) -0.0004(10)
    C19 0.0212(12) 0.0280(12) 0.0287(12) 0.0001(10) 0.0040(9) -0.0019(10)
    C20 0.0363(15) 0.0194(11) 0.0782(19) 0.0025(11) -0.0133(14) -0.0114(12)
_geom_special_details
;
All e.s.d.'s (except the e.s.d. in the dihedral angle between two l.s. planes)
are estimated using the full covariance matrix. The cell e.s.d.'s are taken
into account individually in the estimation of e.s.d.'s in distances, angles
and torsion angles; correlations between e.s.d.'s in cell parameters are only
used when they are defined by crystal symmetry. An approximate (isotropic)
treatment of cell e.s.d.'s is used for estimating e.s.d.'s involving l.s.
planes.
;
loop_
    _geom_bond_atom_site_label_1
    _geom_bond_atom_site_label_2
    _geom_bond_site_symmetry_2
    _geom_bond_distance
    _geom_bond_publ_flag
    O1 C5 . 1.398(2) ?
    O1 C1 . 1.437(2) ?
    O2 C7 . 1.365(2) ?
    O2 C3 . 1.398(2) ?
    O3 C7 . 1.201(2) ?
    O4 C4 . 1.215(2) ?
    O5 C14 . 1.405(2) ?
    O5 C5 . 1.418(2) ?
    O6 C17 . 1.378(2) ?
    O6 C20 . 1.422(2) ?
    C1 C2 . 1.489(3) ?
    C1 C6 . 1.518(3) ?
    C1 H1A . 1.0000 ?
    C2 C3 . 1.326(3) ?
    C2 H2A . 0.9500 ?
    C3 C4 . 1.465(3) ?
    C4 C5 . 1.523(3) ?
    C5 H5A . 1.0000 ?
    C6 H6A . 0.9800 ?
    C6 H6B . 0.9800 ?
    C6 H6C . 0.9800 ?
    C7 C8 . 1.478(3) ?
    C8 C9 . 1.388(3) ?
    C8 C13 . 1.391(3) ?
    C9 C10 . 1.386(3) ?
    C9 H9A . 0.9500 ?
    C10 C11 . 1.384(3) ?
    C10 H10A . 0.9500 ?
    C11 C12 . 1.376(3) ?
    C11 H11A . 0.9500 ?
    C12 C13 . 1.379(3) ?
    C12 H12A . 0.9500 ?
    C13 H13A . 0.9500 ?
    C14 C19 . 1.367(3) ?
    C14 C15 . 1.381(3) ?
    C15 C16 . 1.383(3) ?
    C15 H15A . 0.9500 ?
    C16 C17 . 1.387(3) ?
    C16 H16A . 0.9500 ?
    C17 C18 . 1.381(3) ?
    C18 C19 . 1.394(3) ?
    C18 H18A . 0.9500 ?
    C19 H19A . 0.9500 ?
    C20 H20A . 0.9800 ?
    C20 H20B . 0.9800 ?
    C20 H20C . 0.9800 ?
loop_
    _geom_angle_atom_site_label_1
    _geom_angle_atom_site_label_2
    _geom_angle_atom_site_label_3
    _geom_angle_site_symmetry_1
    _geom_angle_site_symmetry_3
    _geom_angle
    _geom_angle_publ_flag
    C5 O1 C1 . . 114.77(15) ?
    C7 O2 C3 . . 115.67(16) ?
    C14 O5 C5 . . 114.64(14) ?
    C17 O6 C20 . . 117.11(17) ?
    O1 C1 C2 . . 111.40(17) ?
    O1 C1 C6 . . 106.29(18) ?
    C2 C1 C6 . . 112.29(19) ?
    O1 C1 H1A . . 108.9 ?
    C2 C1 H1A . . 108.9 ?
    C6 C1 H1A . . 108.9 ?
    C3 C2 C1 . . 122.3(2) ?
    C3 C2 H2A . . 118.9 ?
    C1 C2 H2A . . 118.9 ?
    C2 C3 O2 . . 122.5(2) ?
    C2 C3 C4 . . 121.08(19) ?
    O2 C3 C4 . . 116.11(18) ?
    O4 C4 C3 . . 124.03(19) ?
    O4 C4 C5 . . 121.5(2) ?
    C3 C4 C5 . . 114.42(18) ?
    O1 C5 O5 . . 112.68(15) ?
    O1 C5 C4 . . 111.63(17) ?
    O5 C5 C4 . . 105.08(15) ?
    O1 C5 H5A . . 109.1 ?
    O5 C5 H5A . . 109.1 ?
    C4 C5 H5A . . 109.1 ?
    C1 C6 H6A . . 109.5 ?
    C1 C6 H6B . . 109.5 ?
    H6A C6 H6B . . 109.5 ?
    C1 C6 H6C . . 109.5 ?
    H6A C6 H6C . . 109.5 ?
    H6B C6 H6C . . 109.5 ?
    O3 C7 O2 . . 122.79(19) ?
    O3 C7 C8 . . 126.03(19) ?
    O2 C7 C8 . . 111.18(18) ?
    C9 C8 C13 . . 119.72(19) ?
    C9 C8 C7 . . 119.00(19) ?
    C13 C8 C7 . . 121.27(18) ?
    C10 C9 C8 . . 119.8(2) ?
    C10 C9 H9A . . 120.1 ?
    C8 C9 H9A . . 120.1 ?
    C11 C10 C9 . . 120.0(2) ?
    C11 C10 H10A . . 120.0 ?
    C9 C10 H10A . . 120.0 ?
    C12 C11 C10 . . 120.3(2) ?
    C12 C11 H11A . . 119.9 ?
    C10 C11 H11A . . 119.9 ?
    C11 C12 C13 . . 120.2(2) ?
    C11 C12 H12A . . 119.9 ?
    C13 C12 H12A . . 119.9 ?
    C12 C13 C8 . . 120.1(2) ?
    C12 C13 H13A . . 120.0 ?
    C8 C13 H13A . . 120.0 ?
    C19 C14 C15 . . 120.83(18) ?
    C19 C14 O5 . . 118.64(18) ?
    C15 C14 O5 . . 120.37(17) ?
    C14 C15 C16 . . 119.60(18) ?
    C14 C15 H15A . . 120.2 ?
    C16 C15 H15A . . 120.2 ?
    C15 C16 C17 . . 119.73(19) ?
    C15 C16 H16A . . 120.1 ?
    C17 C16 H16A . . 120.1 ?
    O6 C17 C18 . . 123.95(19) ?
    O6 C17 C16 . . 115.51(19) ?
    C18 C17 C16 . . 120.52(18) ?
    C17 C18 C19 . . 119.18(19) ?
    C17 C18 H18A . . 120.4 ?
    C19 C18 H18A . . 120.4 ?
    C14 C19 C18 . . 120.1(2) ?
    C14 C19 H19A . . 119.9 ?
    C18 C19 H19A . . 119.9 ?
    O6 C20 H20A . . 109.5 ?
    O6 C20 H20B . . 109.5 ?
    H20A C20 H20B . . 109.5 ?
    O6 C20 H20C . . 109.5 ?
    H20A C20 H20C . . 109.5 ?
    H20B C20 H20C . . 109.5 ?
loop_
    _geom_torsion_atom_site_label_1
    _geom_torsion_atom_site_label_2
    _geom_torsion_atom_site_label_3
    _geom_torsion_atom_site_label_4
    _geom_torsion_site_symmetry_1
    _geom_torsion_site_symmetry_2
    _geom_torsion_site_symmetry_3
    _geom_torsion_site_symmetry_4
    _geom_torsion
    _geom_torsion_publ_flag
    C5 O1 C1 C2 . . . . -48.6(2) ?
    C5 O1 C1 C6 . . . . -171.17(16) ?
    O1 C1 C2 C3 . . . . 14.0(3) ?
    C6 C1 C2 C3 . . . . 133.1(2) ?
    C1 C2 C3 O2 . . . . -177.84(19) ?
    C1 C2 C3 C4 . . . . 8.9(3) ?
    C7 O2 C3 C2 . . . . 89.0(2) ?
    C7 O2 C3 C4 . . . . -97.4(2) ?
    C2 C3 C4 O4 . . . . 178.5(2) ?
    O2 C3 C4 O4 . . . . 4.8(3) ?
    C2 C3 C4 C5 . . . . 0.3(3) ?
    O2 C3 C4 C5 . . . . -173.41(17) ?
    C1 O1 C5 O5 . . . . -59.9(2) ?
    C1 O1 C5 C4 . . . . 58.1(2) ?
    C14 O5 C5 O1 . . . . -68.5(2) ?
    C14 O5 C5 C4 . . . . 169.78(16) ?
    O4 C4 C5 O1 . . . . 149.13(18) ?
    C3 C4 C5 O1 . . . . -32.6(2) ?
    O4 C4 C5 O5 . . . . -88.4(2) ?
    C3 C4 C5 O5 . . . . 89.8(2) ?
    C3 O2 C7 O3 . . . . -1.6(3) ?
    C3 O2 C7 C8 . . . . 178.67(17) ?
    O3 C7 C8 C9 . . . . -23.8(3) ?
    O2 C7 C8 C9 . . . . 155.93(18) ?
    O3 C7 C8 C13 . . . . 157.1(2) ?
    O2 C7 C8 C13 . . . . -23.2(3) ?
    C13 C8 C9 C10 . . . . 0.2(3) ?
    C7 C8 C9 C10 . . . . -179.0(2) ?
    C8 C9 C10 C11 . . . . -0.3(3) ?
    C9 C10 C11 C12 . . . . 0.0(4) ?
    C10 C11 C12 C13 . . . . 0.6(4) ?
    C11 C12 C13 C8 . . . . -0.7(3) ?
    C9 C8 C13 C12 . . . . 0.3(3) ?
    C7 C8 C13 C12 . . . . 179.49(19) ?
    C5 O5 C14 C19 . . . . 116.7(2) ?
    C5 O5 C14 C15 . . . . -67.9(2) ?
    C19 C14 C15 C16 . . . . 0.3(3) ?
    O5 C14 C15 C16 . . . . -174.99(17) ?
    C14 C15 C16 C17 . . . . 0.6(3) ?
    C20 O6 C17 C18 . . . . 1.8(3) ?
    C20 O6 C17 C16 . . . . -176.5(2) ?
    C15 C16 C17 O6 . . . . 177.71(17) ?
    C15 C16 C17 C18 . . . . -0.6(3) ?
    O6 C17 C18 C19 . . . . -178.37(19) ?
    C16 C17 C18 C19 . . . . -0.2(3) ?
    C15 C14 C19 C18 . . . . -1.1(3) ?
    O5 C14 C19 C18 . . . . 174.26(17) ?
    C17 C18 C19 C14 . . . . 1.0(3) ?
loop_
    _geom_hbond_atom_site_label_D
    _geom_hbond_atom_site_label_H
    _geom_hbond_atom_site_label_A
    _geom_hbond_site_symmetry_A
    _geom_hbond_distance_DH
    _geom_hbond_distance_HA
    _geom_hbond_distance_DA
    _geom_hbond_angle_DHA
    _geom_hbond_publ_flag
    C15 H15A O6 3_856 0.95 2.42 3.343(2) 163 y
data_global
_journal_date_recd_electronic     2008-11-30
_journal_date_accepted     2009-02-05
_journal_name_full     'Acta Crystallographica, Section E'
_journal_year     2009
_journal_volume     65
_journal_issue      3
_journal_page_first     o586
_journal_page_last     o586
_journal_paper_category     QO
_journal_coeditor_code     XU2467
_publ_contact_author_name     'Jian-jun Zhang'
_publ_contact_author_address
;
Department of Applied Chemistry,
College of Science,
China Agricultural University,
Beijing 100193,
People's Republic of China
;
_publ_contact_author_email     'zhangjianjun@cau.edu.cn'
_publ_contact_author_fax     '+86 10 62732219'
_publ_contact_author_phone     '+86 10 62731115'
_publ_section_title
;
2-(4-Methoxyphenoxy)-6-methyl-3-oxo-3,6-dihydro-2<i>H</i>-pyran-4-yl benzoate
;
loop_
    _publ_author_name
    _publ_author_address
    'Yan, Shi-qiang'
;
Department of Applied Chemistry,
China Agricultural University,
Beijing 100193,
People's Republic of China
;
    'Liang, Xiao-mei'
;
Department of Applied Chemistry,
China Agricultural University,
Beijing 100193,
People's Republic of China
;
    'Zhang, Jian-jun'
;
Department of Applied Chemistry,
China Agricultural University,
Beijing 100193,
People's Republic of China
;
    'Wang, Dao-quan'
;
Department of Applied Chemistry,
China Agricultural University,
Beijing 100193,
People's Republic of China
;
