# Supplementary material for: 2-(4-Methoxyphenoxy)-6-methyl-3-oxo-3,6-dihydro-2H-pyran-4-yl benzoate
Source: Acta Crystallogr Sect E Struct Rep Online. 2009 Feb 25;65(Pt 3):o586. doi: 10.1107/S1600536809004231 (PMC2968613; doi:10.1107/S1600536809004231)
Supplement: Supplementary file 2 [file e-65-0o586-Isup2.hkl]

# 
# h,k,l, Fc-squared, Fo-squared, sigma(Fo-squared) and status flag 
# 
data_I
_shelx_title ' sx2570 in P2(1)2(1)2(1)' 
_shelx_refln_list_code          4 
_shelx_F_calc_maximum      126.04 
_exptl_crystal_F_000       744.00 
_reflns_d_resolution_high  0.7711 
 
loop_ 
 _symmetry_equiv_pos_as_xyz 
 'x, y, z' 
 '-x+1/2, -y, z+1/2' 
 '-x, y+1/2, -z+1/2' 
 'x+1/2, -y+1/2, -z' 
 
_cell_length_a     8.5906 
_cell_length_b    11.5940 
_cell_length_c    17.4039 
_cell_angle_alpha  90.000 
_cell_angle_beta   90.000 
_cell_angle_gamma  90.000 
 
_shelx_F_squared_multiplier     1.000 
 
loop_ 
 _refln_index_h 
 _refln_index_k 
 _refln_index_l 
 _refln_F_squared_calc 
 _refln_F_squared_meas 
 _refln_F_squared_sigma 
 _refln_observed_status 
   2   0   0     2677.22     2573.48     83.64 o 
   4   0   0      250.63      271.51     16.24 o 
   6   0   0      653.21      690.26     21.54 o 
   8   0   0      161.81      155.71     11.46 o 
  10   0   0        0.15       14.88      9.32 o 
   1   1   0     8964.21     8802.53    462.50 o 
   2   1   0    11015.13    11175.45    388.54 o 
   3   1   0     4614.73     4515.80     99.57 o 
   4   1   0     5905.04     6014.47    163.81 o 
   5   1   0     1787.53     1802.28     81.99 o 
   6   1   0        0.15        6.71     12.10 o 
   7   1   0       53.30       56.78     14.89 o 
   8   1   0        9.16       17.01     12.60 o 
   9   1   0        5.51       17.67     15.21 o 
  10   1   0      276.73      256.84     16.38 o 
  11   1   0       18.63       29.45     20.12 o 
   0   2   0      231.44      203.31      7.41 o 
   1   2   0     1139.44     1009.43     42.77 o 
   2   2   0     7749.67     7651.11    231.49 o 
   3   2   0     2522.36     2661.60    175.37 o 
   4   2   0        1.12        7.36      8.67 o 
   5   2   0        9.08       13.74      7.85 o 
   6   2   0       66.12       71.19     12.77 o 
   7   2   0      477.02      487.71     33.31 o 
   8   2   0       12.69       16.03     14.07 o 
   9   2   0        0.01        9.81     13.90 o 
  10   2   0        0.00       13.74     22.74 o 
  11   2   0       25.18       34.03     20.29 o 
   1   3   0       82.46       81.92      7.54 o 
   2   3   0     3115.35     3209.76     77.81 o 
   3   3   0      505.60      504.54     16.13 o 
   4   3   0      128.10      127.75      8.84 o 
   5   3   0       56.01       65.46     12.44 o 
   6   3   0      400.74      380.96     26.74 o 
   7   3   0        7.85       15.87     14.07 o 
   8   3   0      307.53      295.30     27.53 o 
   9   3   0       30.39       40.90     18.49 o 
  10   3   0        4.03       17.50     19.63 o 
   0   4   0     1098.30     1080.91     12.65 o 
   1   4   0      441.19      442.09     17.29 o 
   2   4   0      124.18      148.44      9.17 o 
   3   4   0     1741.54     1794.80     51.36 o 
   4   4   0     2552.33     2647.18     72.20 o 
   5   4   0       25.39       35.34     11.29 o 
   6   4   0      100.46       99.03     12.93 o 
   7   4   0     2155.25     2078.41     69.82 o 
   8   4   0       48.82       41.40     14.89 o 
   9   4   0       47.84       47.12     16.85 o 
  10   4   0       44.09       53.50     18.81 o 
   1   5   0     3026.93     3115.31     90.21 o 
   2   5   0      180.04      179.64     12.29 o 
   3   5   0     3470.20     3687.49     73.41 o 
   4   5   0       47.40       38.62      9.33 o 
   5   5   0       74.31       82.00     13.75 o 
   6   5   0       18.07       25.85     14.40 o 
   7   5   0      225.08      225.88     22.11 o 
   8   5   0        0.00        6.54     17.01 o 
   9   5   0       14.98       17.99     22.25 o 
  10   5   0        1.71       13.58     27.48 o 
   0   6   0     2381.92     2380.55     34.21 o 
   1   6   0      657.02      686.75     24.87 o 
   2   6   0      115.48      126.26     10.48 o 
   3   6   0      134.76      141.50     11.63 o 
   4   6   0        1.42        8.83      9.32 o 
   5   6   0       87.86      104.10     13.26 o 
   6   6   0        4.17       16.19     16.85 o 
   7   6   0      359.07      357.35     27.21 o 
   8   6   0       32.87       36.81     26.18 o 
   9   6   0        7.44       15.38     22.90 o 
  10   6   0        0.05       14.56     25.03 o 
   1   7   0       73.80       83.31     10.31 o 
   2   7   0       65.71       60.39     10.64 o 
   3   7   0        0.49        9.65     13.25 o 
   4   7   0      431.38      430.74     26.91 o 
   5   7   0      352.89      372.36     23.77 o 
   6   7   0       76.69       80.84     13.58 o 
   7   7   0       10.37       24.21     19.63 o 
   8   7   0        6.76       23.39     20.12 o 
   9   7   0        0.47       14.88     20.94 o 
   0   8   0       46.34       52.36      6.87 o 
   1   8   0       65.50       71.52     10.64 o 
   2   8   0      443.15      429.20     17.56 o 
   3   8   0      239.62      257.58     14.42 o 
   4   8   0      213.95      218.85     16.54 o 
   5   8   0      123.51      124.41     13.26 o 
   6   8   0        6.20       12.27     16.85 o 
   7   8   0       64.96       79.52     17.67 o 
   8   8   0      128.62      131.93     24.06 o 
   9   8   0        1.46       15.05     21.92 o 
   1   9   0     1598.86     1540.62     66.67 o 
   2   9   0       41.84       45.16     12.60 o 
   3   9   0      138.55      137.20     14.24 o 
   4   9   0       23.48       35.83     12.60 o 
   5   9   0        0.61       10.96     13.74 o 
   6   9   0       14.18       31.57     16.52 o 
   7   9   0       13.82       16.19     17.01 o 
   8   9   0       70.71       92.29     27.33 o 
   0  10   0       76.20       83.95     11.62 o 
   1  10   0       99.08      106.88     13.91 o 
   2  10   0      123.62      112.30     14.73 o 
   3  10   0       57.55       60.22     14.40 o 
   4  10   0      128.67      154.53     19.64 o 
   5  10   0        2.34       15.70     15.38 o 
   6  10   0        0.78        9.49     17.50 o 
   7  10   0       65.12       84.76     20.94 o 
   8  10   0        3.16       19.30     21.76 o 
   1  11   0        7.72       11.12     19.63 o 
   2  11   0      755.17      710.60     28.26 o 
   3  11   0       92.28      119.63     17.02 o 
   4  11   0        5.47       12.76     15.54 o 
   5  11   0        0.03        9.49     13.74 o 
   6  11   0      196.40      219.57     25.38 o 
   7  11   0       10.53       32.55     21.27 o 
   0  12   0        5.86        9.32      9.16 o 
   1  12   0        0.01        6.71     17.17 o 
   2  12   0      218.81      241.23     21.78 o 
   3  12   0       33.46       56.61     16.52 o 
   4  12   0       41.55       50.88     21.76 o 
   5  12   0        9.50       21.92     17.67 o 
   6  12   0        4.21       17.83     19.47 o 
   1  13   0        0.05        8.83     17.34 o 
   2  13   0       43.63       56.44     18.32 o 
   3  13   0        6.06       16.52     19.47 o 
   4  13   0      139.36      144.21     15.06 o 
   5  13   0        2.18       10.80     20.45 o 
   0  14   0       27.83       49.08     15.54 o 
   1  14   0        7.13       19.79     22.57 o 
   2  14   0      115.10      126.18     20.79 o 
   3  14   0        0.04       15.70     20.45 o 
   4  14   0       88.99      111.77     24.38 o 
   1   0   1     3278.52     2673.69    301.94 o 
   2   0   1      318.09      283.53     17.63 o 
   3   0   1     1216.07     1164.17     39.16 o 
   4   0   1     1419.74     1489.00     50.38 o 
   5   0   1      321.43      304.35     25.76 o 
   6   0   1       56.45       49.42     12.27 o 
   7   0   1       10.40       22.57     11.61 o 
   8   0   1       30.08       34.85     11.78 o 
   9   0   1        0.02        8.83     12.92 o 
  10   0   1        0.13        7.52     16.19 o 
  11   0   1        3.53       18.48     18.65 o 
   0   1   1     2236.11      152.67    572.68 o 
   1   1   1      693.74      687.31     20.48 o 
   2   1   1     9025.38     9221.66    193.60 o 
   3   1   1     2718.53     2711.54     53.77 o 
   4   1   1      165.28      185.15      7.18 o 
   5   1   1      492.55      516.18     18.16 o 
   6   1   1      277.10      293.98     13.12 o 
   7   1   1       77.60       88.11      8.67 o 
   8   1   1      111.02      118.60     10.20 o 
   9   1   1       45.31       52.32      9.71 o 
  10   1   1       43.58       43.32     10.67 o 
  11   1   1       99.40      111.21     11.29 o 
   0   2   1       10.55        8.67      2.95 o 
   1   2   1      236.99      226.72      9.11 o 
   2   2   1     1218.13      991.30    147.82 o 
   3   2   1      618.87      646.66     14.78 o 
   4   2   1      250.28      234.80     11.58 o 
   5   2   1      137.33      138.47      8.76 o 
   6   2   1      468.45      476.47     22.69 o 
   7   2   1      171.51      168.37     13.58 o 
   8   2   1       89.76       91.60     11.08 o 
   9   2   1       32.07       32.77     12.49 o 
  10   2   1      135.76      136.12     12.74 o 
  11   2   1       27.76       58.24     15.25 o 
   0   3   1     9136.40     9162.60    295.69 o 
   1   3   1      100.09       98.51      5.03 o 
   2   3   1      603.93      596.77     13.82 o 
   3   3   1      439.57      426.10     10.87 o 
   4   3   1     2293.15     2306.94     44.33 o 
   5   3   1     1115.66     1035.58     29.73 o 
   6   3   1      583.57      616.75     30.20 o 
   7   3   1      417.97      406.38     17.32 o 
   8   3   1      248.09      245.12     15.61 o 
   9   3   1       50.57       59.00     14.54 o 
  10   3   1       13.31       25.47     15.61 o 
   0   4   1     1173.11     1130.85     26.31 o 
   1   4   1      398.87      377.59     13.14 o 
   2   4   1      610.26      611.72     12.34 o 
   3   4   1      600.33      366.97    257.86 o 
   4   4   1      448.81      450.77     14.12 o 
   5   4   1      253.30      238.81     12.23 o 
   6   4   1      588.46      581.00     26.54 o 
   7   4   1      163.05      146.30     12.84 o 
   8   4   1       64.85       77.40     13.96 o 
   9   4   1        5.67       16.58     15.39 o 
  10   4   1       23.82       43.24     15.02 o 
   0   5   1      966.85      964.37     21.69 o 
   1   5   1      744.95      767.53     21.31 o 
   2   5   1     4767.81     5011.91     86.14 o 
   3   5   1     1689.44     1794.29     30.93 o 
   4   5   1       21.71       38.32      6.56 o 
   5   5   1      693.39      698.02     15.96 o 
   6   5   1      486.64      470.68     18.11 o 
   7   5   1      670.46      644.14     23.33 o 
   8   5   1       58.78       66.65     13.29 o 
   9   5   1       42.72       51.36     15.88 o 
  10   5   1      105.10      110.45     15.77 o 
   0   6   1      189.43      195.70     14.26 o 
   1   6   1     1685.56     1781.32     35.75 o 
   2   6   1      401.23      431.54     14.99 o 
   3   6   1      801.89      826.13     22.94 o 
   4   6   1       44.57       40.35      7.03 o 
   5   6   1      947.99      925.39     19.98 o 
   6   6   1     1245.86     1215.70     31.61 o 
   7   6   1      920.07      895.38     30.46 o 
   8   6   1      453.24      436.14     21.80 o 
   9   6   1       65.18       72.02     15.10 o 
  10   6   1       83.93       88.36     15.49 o 
   0   7   1      204.33      226.15     15.90 o 
   1   7   1      425.02      457.32     15.09 o 
   2   7   1      245.18      222.19      9.95 o 
   3   7   1      198.22      197.12     10.59 o 
   4   7   1      178.53      185.27      9.56 o 
   5   7   1      677.37      663.70     18.87 o 
   6   7   1       52.91       50.93     14.00 o 
   7   7   1       78.38       81.27     13.27 o 
   8   7   1        7.96       16.54     13.51 o 
   9   7   1      303.64      303.15     21.71 o 
   0   8   1       58.59       57.60      9.82 o 
   1   8   1      349.69      344.21     12.96 o 
   2   8   1      197.20      190.73     10.96 o 
   3   8   1      141.11      132.35      9.87 o 
   4   8   1       19.15       20.97      9.13 o 
   5   8   1       24.31       24.45      8.49 o 
   6   8   1       45.08       53.25     12.59 o 
   7   8   1       37.92       46.26     11.62 o 
   8   8   1       33.39       42.47     13.43 o 
   9   8   1        2.85       14.22     15.37 o 
   0   9   1      145.53      144.91     14.90 o 
   1   9   1       29.85       36.18      9.11 o 
   2   9   1       74.13       75.89      9.30 o 
   3   9   1      172.98      182.46     11.39 o 
   4   9   1       25.97       43.93     11.00 o 
   5   9   1      133.22      137.17     13.83 o 
   6   9   1      101.83       97.43     12.72 o 
   7   9   1        4.21       18.26     13.53 o 
   8   9   1       11.76       21.86     15.79 o 
   0  10   1     1982.35     1907.52     85.17 o 
   1  10   1      605.98      604.09     16.94 o 
   2  10   1       50.66       49.44     10.96 o 
   3  10   1       48.96       51.07     10.70 o 
   4  10   1      470.48      458.31     18.50 o 
   5  10   1      203.98      196.80     13.98 o 
   6  10   1      104.77       97.27     14.27 o 
   7  10   1       84.52       85.75     16.26 o 
   8  10   1       53.42       78.26     14.68 o 
   0  11   1       21.71       31.08     18.16 o 
   1  11   1      159.84      168.37     13.44 o 
   2  11   1      725.65      695.83     26.53 o 
   3  11   1       42.84       40.83     12.48 o 
   4  11   1       14.18       19.08     11.41 o 
   5  11   1       66.01       62.88     10.70 o 
   6  11   1       44.97       50.09     14.02 o 
   7  11   1       69.11       74.91     16.94 o 
   0  12   1        1.10        5.89     14.23 o 
   1  12   1       76.44       83.84     12.74 o 
   2  12   1        6.86       17.53     11.68 o 
   3  12   1       44.44       48.71     11.37 o 
   4  12   1       91.47      111.62     13.98 o 
   5  12   1        7.99       15.21     12.48 o 
   6  12   1       75.74       92.10     18.16 o 
   0  13   1        4.95       11.78     18.97 o 
   1  13   1       11.83       23.80     14.99 o 
   2  13   1        9.95       23.43     14.96 o 
   3  13   1       27.27       46.89     14.03 o 
   4  13   1        5.15       23.39     16.44 o 
   5  13   1       33.69       51.85     12.65 o 
   0  14   1        8.48       20.77     18.32 o 
   1  14   1        1.46       12.17     16.11 o 
   2  14   1       35.41       46.96     14.39 o 
   3  14   1       48.76       74.20     15.71 o 
   4  14   1       11.93       22.78     15.43 o 
   0  15   1       15.92       34.52     17.67 o 
   0   0   2      641.49      293.80    109.33 o 
   1   0   2      933.99      860.41     27.98 o 
   2   0   2    12432.19    12018.22    430.69 o 
   3   0   2      708.13      717.35     19.34 o 
   4   0   2     4144.11     4322.07    100.49 o 
   5   0   2     1893.95     2005.86     66.25 o 
   6   0   2        7.22       11.12      9.81 o 
   7   0   2       89.58       88.87     12.60 o 
   8   0   2       20.02       36.97     16.52 o 
   9   0   2       24.40       33.21     17.01 o 
  10   0   2       16.49       12.60     13.58 o 
  11   0   2       53.36       65.44     16.52 o 
   0   1   2      608.04      232.87    195.40 o 
   1   1   2     1823.38     1727.13     48.54 o 
   2   1   2     1336.05     1213.13     30.56 o 
   3   1   2      375.29      389.15     13.76 o 
   4   1   2      173.40      167.38      8.84 o 
   5   1   2      340.94      340.62     11.47 o 
   6   1   2      110.53      123.21      8.40 o 
   7   1   2       20.32       23.65      8.90 o 
   8   1   2       73.83       67.41     12.67 o 
   9   1   2       38.51       43.10      9.17 o 
  10   1   2        2.07       11.93     12.02 o 
  11   1   2        0.95       13.64     13.70 o 
   0   2   2      297.24      299.85     13.85 o 
   1   2   2     1068.72     1012.18     27.06 o 
   2   2   2     4416.93     4372.59     98.90 o 
   3   2   2     2095.88     2119.68     46.66 o 
   4   2   2      115.68      117.07      7.10 o 
   5   2   2       89.13       80.61     23.74 o 
   6   2   2      219.54      223.66     12.51 o 
   7   2   2      139.54      137.13     11.20 o 
   8   2   2       54.16       64.85     11.81 o 
   9   2   2       49.94       63.26     12.04 o 
  10   2   2        3.29       16.59     11.74 o 
   0   3   2       77.46       81.74      5.90 o 
   1   3   2      393.10      388.51     10.70 o 
   2   3   2      157.25      156.25      6.89 o 
   3   3   2      304.02      312.34      8.80 o 
   4   3   2      128.66      128.69      8.34 o 
   5   3   2      658.31      656.89     17.86 o 
   6   3   2       83.08       71.37      7.99 o 
   7   3   2      154.60      151.51     14.18 o 
   8   3   2        6.02       11.92     13.04 o 
   9   3   2       55.77       57.51     12.01 o 
  10   3   2       19.30       38.73     13.31 o 
   0   4   2      113.39      100.93     10.32 o 
   1   4   2     1011.48      974.51     31.61 o 
   2   4   2     1641.43     1728.55     48.75 o 
   3   4   2     1190.76     1208.13     23.64 o 
   4   4   2      177.99      169.68      6.18 o 
   5   4   2      591.97      596.40     21.76 o 
   6   4   2      631.17      583.15     24.82 o 
   7   4   2       46.10       53.57     10.83 o 
   8   4   2      158.92      159.57     13.32 o 
   9   4   2      283.71      275.02     20.95 o 
  10   4   2        6.07       16.43     15.49 o 
   0   5   2      121.13      110.08     11.14 o 
   1   5   2     2156.94     2220.74     44.89 o 
   2   5   2      367.01      369.15     12.58 o 
   3   5   2      467.87      471.11     18.64 o 
   4   5   2      107.13      115.83      7.00 o 
   5   5   2      368.91      362.14     13.71 o 
   6   5   2      284.71      283.10     11.64 o 
   7   5   2      652.62      652.60     21.51 o 
   8   5   2      146.81      148.20     16.11 o 
   9   5   2      114.04      122.39     14.30 o 
  10   5   2       25.66       29.60     13.68 o 
   0   6   2     1171.16     1166.35     38.08 o 
   1   6   2      312.36      321.34     13.21 o 
   2   6   2      166.14      159.49     10.31 o 
   3   6   2      326.28      349.34     12.86 o 
   4   6   2       15.53       14.07      6.40 o 
   5   6   2      762.03      730.73     27.53 o 
   6   6   2       97.78       95.56     12.44 o 
   7   6   2       10.87       20.53     11.88 o 
   8   6   2       16.13       26.52     14.18 o 
   9   6   2       79.86       93.86     15.84 o 
  10   6   2       48.26       52.51     19.26 o 
   0   7   2        0.04        5.07      8.34 o 
   1   7   2      417.46      434.50     12.45 o 
   2   7   2      325.60      342.45     12.41 o 
   3   7   2       10.32       13.52      6.91 o 
   4   7   2       24.62       28.43      9.04 o 
   5   7   2        6.31       14.78      8.80 o 
   6   7   2       37.12       43.74     10.99 o 
   7   7   2      109.24      115.78     15.44 o 
   8   7   2       17.01       24.55     14.51 o 
   9   7   2       77.01       82.59     19.03 o 
   0   8   2      470.51      453.32     21.84 o 
   1   8   2      180.82      164.95      9.23 o 
   2   8   2      302.93      301.25     13.51 o 
   3   8   2      121.33      132.50      9.83 o 
   4   8   2        2.02        9.75      8.14 o 
   5   8   2       59.73       62.70      8.99 o 
   6   8   2       29.75       36.75     12.72 o 
   7   8   2        9.66       18.23     13.06 o 
   8   8   2       17.27       32.07     14.32 o 
   9   8   2       28.64       46.11     16.58 o 
   0   9   2      184.96      175.75     19.16 o 
   1   9   2     1236.17     1179.71     29.08 o 
   2   9   2      104.58      112.67      8.96 o 
   3   9   2       97.88       99.59      9.90 o 
   4   9   2       15.18       18.15      8.99 o 
   5   9   2      180.24      158.99     14.22 o 
   6   9   2       14.99       15.05     11.59 o 
   7   9   2       77.41       92.62     14.00 o 
   8   9   2       34.56       56.55     18.55 o 
   0  10   2       12.41       20.28     13.74 o 
   1  10   2      450.75      445.76     16.40 o 
   2  10   2      262.08      259.13     12.94 o 
   3  10   2       79.85       77.61     11.17 o 
   4  10   2      196.84      163.74     11.69 o 
   5  10   2      116.33      122.66     12.21 o 
   6  10   2       44.26       56.47     12.88 o 
   7  10   2        8.33       24.21     13.71 o 
   8  10   2       13.93       29.03     17.76 o 
   0  11   2      365.87      347.54     24.75 o 
   1  11   2      336.77      339.82     15.99 o 
   2  11   2       64.85       64.50     11.69 o 
   3  11   2      229.54      221.91     13.84 o 
   4  11   2      125.86      127.90     14.85 o 
   5  11   2       35.04       35.86      9.64 o 
   6  11   2      105.83       97.27     13.42 o 
   7  11   2        9.11       24.36     15.21 o 
   0  12   2       10.84       28.46     18.65 o 
   1  12   2      123.85      114.09     13.31 o 
   2  12   2       82.89       87.55     16.12 o 
   3  12   2       20.46       25.64     10.69 o 
   4  12   2      133.47      130.75     14.20 o 
   5  12   2       11.80       17.46     11.88 o 
   6  12   2       10.52       20.59     13.16 o 
   0  13   2        0.31       10.14     17.83 o 
   1  13   2       63.63       70.33     13.72 o 
   2  13   2       28.31       40.97     12.76 o 
   3  13   2       41.85       54.66     13.35 o 
   4  13   2       20.98       20.20     12.78 o 
   5  13   2        3.36       15.96     17.48 o 
   0  14   2       14.98       23.07     18.32 o 
   1  14   2       40.39       61.52     13.86 o 
   2  14   2       29.09       39.70     13.00 o 
   3  14   2       10.99       22.89     13.53 o 
   1   0   3    11961.25    11459.07    619.14 o 
   2   0   3     9901.53     9729.58    440.30 o 
   3   0   3     1622.42     1616.46     43.32 o 
   4   0   3      819.87      864.23     31.20 o 
   5   0   3       46.30       63.82      9.49 o 
   6   0   3       61.27       65.79     11.95 o 
   7   0   3        8.86       14.40     10.96 o 
   8   0   3      158.27      140.81     16.54 o 
   9   0   3        5.47        9.16     15.38 o 
  10   0   3      141.27      134.22     20.46 o 
  11   0   3        1.19       21.76     20.61 o 
   0   1   3     1427.07     1247.90    123.62 o 
   1   1   3    15886.99    15855.61    688.14 o 
   2   1   3     5678.22     5501.48    150.43 o 
   3   1   3      754.10      749.37     21.67 o 
   4   1   3      279.06      283.31     11.97 o 
   5   1   3     1191.56     1242.61     40.79 o 
   6   1   3       74.54       63.56      7.95 o 
   7   1   3       34.77       41.88      8.91 o 
   8   1   3      115.87      111.32     10.35 o 
   9   1   3       17.70       28.12     12.89 o 
  10   1   3       15.92       21.38     13.18 o 
  11   1   3       29.91       36.39     10.89 o 
   0   2   3      658.85      606.93     29.04 o 
   1   2   3     1706.57     1727.79     45.75 o 
   2   2   3     1193.18     1192.92     29.19 o 
   3   2   3     1263.40     1281.06     30.03 o 
   4   2   3      268.58      279.65      9.54 o 
   5   2   3      249.70      244.52     11.05 o 
   6   2   3      111.08      123.97      9.51 o 
   7   2   3       35.94       33.85     11.79 o 
   8   2   3      149.15      150.49     13.11 o 
   9   2   3       98.91       78.93     13.49 o 
  10   2   3      135.62      135.83     11.18 o 
   0   3   3      793.58      737.81     28.03 o 
   1   3   3      420.01      403.49     15.84 o 
   2   3   3     1545.94     1516.81     44.80 o 
   3   3   3       45.74       42.06      4.60 o 
   4   3   3      524.51      527.36     15.63 o 
   5   3   3      407.13      393.96     15.55 o 
   6   3   3      598.28      562.55     21.09 o 
   7   3   3      254.97      257.01     15.21 o 
   8   3   3      384.18      370.04     18.59 o 
   9   3   3       34.50       38.39     13.91 o 
  10   3   3       14.35       28.56     12.43 o 
   0   4   3      295.50      282.85     11.01 o 
   1   4   3      908.65      848.92     30.71 o 
   2   4   3      163.51      166.78      7.62 o 
   3   4   3      111.46      111.12      6.99 o 
   4   4   3      224.30      220.14      9.73 o 
   5   4   3        7.34       14.11      7.22 o 
   6   4   3      433.45      416.25     16.63 o 
   7   4   3      113.79      124.33     12.02 o 
   8   4   3      358.47      347.19     17.14 o 
   9   4   3       43.34       56.74     14.50 o 
  10   4   3       44.28       53.94     15.00 o 
   0   5   3     4391.76     4408.34     95.22 o 
   1   5   3      597.30      625.91     22.15 o 
   2   5   3     1842.62     1982.69     50.99 o 
   3   5   3      663.12      704.17     17.86 o 
   4   5   3      318.93      344.43     12.33 o 
   5   5   3      612.85      606.43     18.39 o 
   6   5   3      137.92      132.65     13.75 o 
   7   5   3        1.73       11.68     11.49 o 
   8   5   3       55.90       58.60     12.67 o 
   9   5   3       55.48       58.63     13.02 o 
  10   5   3       44.70       70.80     14.73 o 
   0   6   3       76.37       71.70      8.51 o 
   1   6   3      325.75      336.16     13.34 o 
   2   6   3      104.11      124.52      8.08 o 
   3   6   3      274.13      294.04     11.59 o 
   4   6   3      219.50      217.04     10.06 o 
   5   6   3      286.78      271.08     12.72 o 
   6   6   3      443.23      444.19     20.44 o 
   7   6   3       41.22       53.26     10.30 o 
   8   6   3      278.85      266.15     16.99 o 
   9   6   3       46.63       59.39     17.43 o 
  10   6   3       54.96       72.05     18.43 o 
   0   7   3      119.04      115.11     10.97 o 
   1   7   3       14.71       22.39      6.47 o 
   2   7   3      229.82      230.05     10.01 o 
   3   7   3        0.05        6.52      8.07 o 
   4   7   3       40.97       47.71      7.86 o 
   5   7   3      127.59      113.16     10.50 o 
   6   7   3       63.48       68.08      9.62 o 
   7   7   3       54.97       65.77     12.20 o 
   8   7   3       14.96       20.86     13.88 o 
   9   7   3       19.07       37.21     15.63 o 
   0   8   3       57.04       53.18      9.98 o 
   1   8   3       62.43       64.95      9.25 o 
   2   8   3       38.52       46.03      8.82 o 
   3   8   3       66.74       63.45      9.82 o 
   4   8   3       90.13       97.79     12.37 o 
   5   8   3        1.33        9.59     12.13 o 
   6   8   3      181.43      181.14     13.73 o 
   7   8   3        2.11       11.93     12.03 o 
   8   8   3        1.83       11.40     13.44 o 
   9   8   3       13.07       29.72     19.38 o 
   0   9   3        1.73        7.52     11.78 o 
   1   9   3       39.07       47.00     10.73 o 
   2   9   3      152.98      139.24     10.99 o 
   3   9   3       76.81       72.41      9.34 o 
   4   9   3       57.97       57.00      9.48 o 
   5   9   3       43.57       41.43     11.50 o 
   6   9   3       21.44       22.59     11.08 o 
   7   9   3       15.72       24.37     14.00 o 
   8   9   3       44.73       67.70     16.30 o 
   0  10   3      357.46      359.71     28.53 o 
   1  10   3      444.40      424.30     17.90 o 
   2  10   3      560.46      550.59     17.25 o 
   3  10   3      317.64      278.19     15.58 o 
   4  10   3      392.03      370.49     15.07 o 
   5  10   3       27.49       32.34     11.98 o 
   6  10   3       69.46       78.47     12.90 o 
   7  10   3       10.75       21.76     13.94 o 
   8  10   3       13.46       20.18     15.41 o 
   0  11   3     1089.82     1038.53     52.52 o 
   1  11   3        9.59       19.50     10.47 o 
   2  11   3      151.89      142.34     12.73 o 
   3  11   3      172.04      170.09     16.30 o 
   4  11   3       25.50       28.64     11.39 o 
   5  11   3      105.02      100.05     12.05 o 
   6  11   3       25.44       50.74     13.11 o 
   7  11   3        6.74       19.68     15.88 o 
   0  12   3       15.46       24.37     15.38 o 
   1  12   3       10.61       17.66     12.08 o 
   2  12   3      130.10      120.02     12.13 o 
   3  12   3       71.56       77.51     11.11 o 
   4  12   3       84.03      104.67     12.82 o 
   5  12   3        3.48       18.41     14.22 o 
   6  12   3       45.09       59.34     16.48 o 
   0  13   3       19.91       25.68     18.49 o 
   1  13   3       10.05       18.63     12.20 o 
   2  13   3       24.88       35.50     12.03 o 
   3  13   3        7.39       22.76     14.81 o 
   4  13   3       53.31       68.21     12.77 o 
   5  13   3       95.37      104.60     13.44 o 
   0  14   3       22.64       31.74     20.78 o 
   1  14   3       50.70       72.70     13.33 o 
   2  14   3      128.77      151.02     20.34 o 
   3  14   3       43.93       62.24     15.58 o 
   0   0   4    14168.32    14660.73    717.84 o 
   1   0   4     4351.46     4292.03    146.14 o 
   2   0   4     1057.76     1003.29     37.45 o 
   3   0   4     2281.52     2360.50     79.49 o 
   4   0   4      361.42      359.60     23.48 o 
   5   0   4      717.87      755.90     29.96 o 
   6   0   4       31.44       35.67     14.07 o 
   7   0   4       13.76       19.63     12.11 o 
   8   0   4       23.99       35.34     14.40 o 
   9   0   4        0.78        9.00     21.43 o 
  10   0   4        0.12       11.12     18.32 o 
   0   1   4     5621.49     5546.43    298.24 o 
   1   1   4     4361.59     4170.28    132.17 o 
   2   1   4      288.78      311.94      9.67 o 
   3   1   4       79.94       78.85      5.38 o 
   4   1   4      855.33      890.43     23.84 o 
   5   1   4      308.51      315.03     13.31 o 
   6   1   4       51.58       50.83      7.56 o 
   7   1   4        3.18       10.14      8.92 o 
   8   1   4      115.33      113.95     14.07 o 
   9   1   4        4.83       14.64     12.49 o 
  10   1   4        3.22       14.87     10.56 o 
   0   2   4     2715.64     2514.35    101.02 o 
   1   2   4      538.75      385.17    144.97 o 
   2   2   4      471.78      440.51     15.71 o 
   3   2   4      867.68      838.16     24.24 o 
   4   2   4      560.47      554.34     16.06 o 
   5   2   4       64.15       59.86      6.57 o 
   6   2   4      575.13      545.22     21.83 o 
   7   2   4       13.78       25.04      9.89 o 
   8   2   4       53.26       58.06     10.80 o 
   9   2   4        9.04       10.59     10.41 o 
  10   2   4       55.19       64.59     12.43 o 
   0   3   4     1675.40     1606.31     74.19 o 
   1   3   4      343.68      352.22     10.97 o 
   2   3   4     2044.97     2061.59     44.24 o 
   3   3   4       13.99       19.45      3.69 o 
   4   3   4     1016.73     1015.77     28.42 o 
   5   3   4       33.70       37.19      6.56 o 
   6   3   4       75.53       73.12      8.69 o 
   7   3   4      241.17      245.09     16.04 o 
   8   3   4      118.87      113.71     14.60 o 
   9   3   4       18.65       33.68     10.87 o 
  10   3   4        2.18       20.13     13.44 o 
   0   4   4     1528.18     1488.96     46.38 o 
   1   4   4      137.47      132.56      6.52 o 
   2   4   4      730.54      758.90     17.04 o 
   3   4   4      388.63      407.84     13.42 o 
   4   4   4      733.07      763.18     30.21 o 
   5   4   4       14.75       14.41      6.76 o 
   6   4   4      346.94      334.18     16.51 o 
   7   4   4      317.45      330.51     15.07 o 
   8   4   4      390.64      361.80     18.77 o 
   9   4   4       24.95       36.68     11.85 o 
  10   4   4       44.95       59.38     16.83 o 
   0   5   4      156.61      178.12     13.76 o 
   1   5   4      502.80      515.63     17.22 o 
   2   5   4       46.98       61.15      6.84 o 
   3   5   4       18.94       17.25      5.57 o 
   4   5   4      510.40      518.62     17.56 o 
   5   5   4      559.64      554.03     23.03 o 
   6   5   4     2042.52     2029.13     47.53 o 
   7   5   4      326.71      315.23     15.17 o 
   8   5   4       84.23       87.99     15.61 o 
   9   5   4       29.20       44.25     13.91 o 
  10   5   4       22.96       35.79     15.93 o 
   0   6   4        3.39        3.44      7.85 o 
   1   6   4      148.46      147.11      9.15 o 
   2   6   4      427.95      450.63     17.51 o 
   3   6   4     1856.90     1803.01     41.73 o 
   4   6   4      830.38      842.73     23.35 o 
   5   6   4      165.93      172.58     14.36 o 
   6   6   4       15.62       19.82     10.03 o 
   7   6   4      370.64      370.86     17.74 o 
   8   6   4      163.79      177.51     17.14 o 
   9   6   4       82.98       88.40     14.38 o 
  10   6   4      135.01      143.46     17.65 o 
   0   7   4       10.78       19.47      9.49 o 
   1   7   4      140.06      125.49     10.91 o 
   2   7   4       92.35       89.37      7.90 o 
   3   7   4      142.85      149.55     11.22 o 
   4   7   4       94.79       87.13      9.04 o 
   5   7   4      636.39      596.11     23.19 o 
   6   7   4      457.58      467.86     20.21 o 
   7   7   4       81.44       94.98     13.13 o 
   8   7   4      261.01      259.29     18.56 o 
   9   7   4        2.33       12.04     16.00 o 
   0   8   4      375.27      358.44     19.19 o 
   1   8   4      355.68      352.57     14.94 o 
   2   8   4       24.13       27.32     10.00 o 
   3   8   4      169.32      169.69     11.56 o 
   4   8   4        2.61        6.65     10.46 o 
   5   8   4       61.26       58.88     11.71 o 
   6   8   4       36.50       41.94     11.66 o 
   7   8   4        5.30       16.36     15.90 o 
   8   8   4       46.65       59.66     14.87 o 
   9   8   4        5.12       22.33     17.00 o 
   0   9   4      465.67      473.93     23.63 o 
   1   9   4      149.55      144.66     10.98 o 
   2   9   4       45.47       47.42      9.66 o 
   3   9   4       90.94       97.40     10.26 o 
   4   9   4       40.95       44.94     10.99 o 
   5   9   4      191.14      171.70     16.10 o 
   6   9   4      115.23      113.92     13.63 o 
   7   9   4       12.03       19.46     14.58 o 
   8   9   4        2.24       16.56     15.63 o 
   0  10   4       75.73       87.88     16.04 o 
   1  10   4      201.16      196.46     12.83 o 
   2  10   4      317.34      326.05     16.94 o 
   3  10   4      178.18      187.31     14.74 o 
   4  10   4       13.76       19.75     11.07 o 
   5  10   4       51.69       68.94     12.86 o 
   6  10   4       13.70       23.05     12.13 o 
   7  10   4      156.37      174.26     17.19 o 
   8  10   4       31.98       42.66     16.27 o 
   0  11   4       61.27       66.43     19.96 o 
   1  11   4      226.93      226.73     11.52 o 
   2  11   4      143.88      161.24     13.80 o 
   3  11   4      127.38      137.84     14.57 o 
   4  11   4      132.61      131.11     13.17 o 
   5  11   4       85.52      105.09     15.45 o 
   6  11   4      120.24      128.08     14.97 o 
   7  11   4      119.85      144.31     17.60 o 
   0  12   4       34.80       47.94     20.29 o 
   1  12   4       86.13       90.02     12.21 o 
   2  12   4       53.21       66.17     15.35 o 
   3  12   4        8.33       14.32     12.77 o 
   4  12   4       13.22       24.50     15.27 o 
   5  12   4       20.56       28.41     13.88 o 
   6  12   4       78.61       95.09     16.12 o 
   0  13   4       19.02       27.32     17.99 o 
   1  13   4       21.61       35.49     12.97 o 
   2  13   4      109.28      126.99     14.70 o 
   3  13   4       63.41       85.16     14.35 o 
   4  13   4       67.09       82.26     15.49 o 
   5  13   4       99.16      120.09     18.59 o 
   0  14   4       12.77       25.03     19.79 o 
   1  14   4       35.88       47.48     15.25 o 
   2  14   4        4.33       14.80     15.23 o 
   3  14   4       47.94       62.35     18.57 o 
   1   0   5      604.14      586.00     41.49 o 
   2   0   5     4003.74     3982.35    108.47 o 
   3   0   5     3186.64     3250.40     74.88 o 
   4   0   5      115.90      115.13     12.77 o 
   5   0   5      218.71      230.41     13.77 o 
   6   0   5       28.55       25.20     12.27 o 
   7   0   5       13.70       18.49     18.16 o 
   8   0   5        7.77       17.99     14.72 o 
   9   0   5      162.25      148.65     19.81 o 
  10   0   5        0.24        9.32     16.52 o 
   0   1   5      511.68      489.32     23.61 o 
   1   1   5     9609.21     9790.02    261.36 o 
   2   1   5      360.43      361.93     13.13 o 
   3   1   5      304.96      321.76     11.11 o 
   4   1   5       12.08       18.98      6.08 o 
   5   1   5       58.66       54.02      7.10 o 
   6   1   5      366.84      375.47     14.53 o 
   7   1   5       28.17       42.68     10.49 o 
   8   1   5       37.11       36.95      9.86 o 
   9   1   5       15.41       18.84     11.94 o 
  10   1   5       51.81       58.79     12.89 o 
   0   2   5       58.22       64.84      6.39 o 
   1   2   5     2349.09     2334.78     57.94 o 
   2   2   5      349.83      332.91     10.83 o 
   3   2   5     1448.03     1484.35     38.83 o 
   4   2   5      106.82      119.89      9.03 o 
   5   2   5      406.23      372.69     13.75 o 
   6   2   5      159.92      153.16     11.29 o 
   7   2   5      129.05      123.48     12.84 o 
   8   2   5       50.80       56.46     12.42 o 
   9   2   5      110.86      105.68     15.61 o 
  10   2   5        1.88       15.24     12.97 o 
   0   3   5     1433.31     1424.68     43.22 o 
   1   3   5     1384.52     1418.62     42.77 o 
   2   3   5        8.98       10.21      5.07 o 
   3   3   5      427.92      422.24     13.41 o 
   4   3   5      585.57      585.32     16.20 o 
   5   3   5      417.30      398.07     17.17 o 
   6   3   5      608.00      613.56     21.64 o 
   7   3   5       99.24      100.22     13.60 o 
   8   3   5      165.91      161.63     16.55 o 
   9   3   5       70.40       72.64     13.93 o 
  10   3   5       72.75       95.63     17.98 o 
   0   4   5      649.50      656.67     27.53 o 
   1   4   5       49.49       55.23      5.94 o 
   2   4   5     1560.81     1604.13     36.03 o 
   3   4   5        0.28        3.19      6.13 o 
   4   4   5      488.78      510.30     18.98 o 
   5   4   5      560.59      549.01     17.68 o 
   6   4   5      181.96      173.29     10.14 o 
   7   4   5        5.41       10.13     13.65 o 
   8   4   5       46.71       50.26     15.14 o 
   9   4   5       75.19       86.15     14.57 o 
  10   4   5       40.87       43.70     13.83 o 
   0   5   5       13.79       25.36      7.69 o 
   1   5   5      850.85      913.32     22.93 o 
   2   5   5      393.41      405.24     14.80 o 
   3   5   5       50.79       61.21      7.11 o 
   4   5   5      234.77      229.57     11.81 o 
   5   5   5      796.78      774.30     23.95 o 
   6   5   5      251.45      242.04     14.03 o 
   7   5   5      245.79      235.05     17.12 o 
   8   5   5       26.46       43.76     13.19 o 
   9   5   5       65.38       79.80     14.23 o 
  10   5   5       35.19       53.23     15.90 o 
   0   6   5       48.87       54.17      9.00 o 
   1   6   5      485.21      487.71     10.12 o 
   2   6   5      484.99      472.75     15.62 o 
   3   6   5      304.81      303.74     14.19 o 
   4   6   5      630.20      637.36     18.40 o 
   5   6   5      133.90      149.33     11.75 o 
   6   6   5      291.41      291.61     11.79 o 
   7   6   5      101.38      100.92     14.93 o 
   8   6   5       60.23       63.07     13.42 o 
   9   6   5       67.44       87.89     14.68 o 
   0   7   5      395.01      379.92     14.77 o 
   1   7   5      409.11      416.37     13.51 o 
   2   7   5      552.64      541.52     20.22 o 
   3   7   5      208.24      190.05     11.75 o 
   4   7   5       12.63       15.66      8.65 o 
   5   7   5       67.56       74.03      9.00 o 
   6   7   5      412.18      411.24     19.43 o 
   7   7   5      160.11      173.00     15.21 o 
   8   7   5       44.32       58.72     13.30 o 
   9   7   5       28.37       38.73     15.79 o 
   0   8   5       86.76       88.39     10.31 o 
   1   8   5      573.91      554.80     18.82 o 
   2   8   5      299.15      291.38     14.43 o 
   3   8   5      260.36      250.28     14.54 o 
   4   8   5       83.20       92.79     11.45 o 
   5   8   5      329.99      313.13     16.46 o 
   6   8   5      100.54       96.11     13.16 o 
   7   8   5       15.22       19.95     16.37 o 
   8   8   5        8.39       21.54     15.69 o 
   9   8   5       27.06       38.93     18.55 o 
   0   9   5      247.24      230.37     16.55 o 
   1   9   5     2404.27     2328.39     51.59 o 
   2   9   5      499.45      506.91     20.21 o 
   3   9   5      489.28      475.42     19.82 o 
   4   9   5        5.06       12.37      9.15 o 
   5   9   5       44.09       37.98     10.76 o 
   6   9   5       51.84       60.46     13.51 o 
   7   9   5       15.99       27.71     14.22 o 
   8   9   5       32.34       43.75     17.35 o 
   0  10   5     1971.96     1898.71     71.21 o 
   1  10   5      990.77      969.22     25.83 o 
   2  10   5      354.44      340.45     16.58 o 
   3  10   5       59.26       69.68     13.15 o 
   4  10   5       33.79       39.41     11.25 o 
   5  10   5       92.37       97.39     14.39 o 
   6  10   5       33.45       41.48     12.80 o 
   7  10   5       14.15       35.18     17.67 o 
   0  11   5      113.95      112.78     17.84 o 
   1  11   5      102.09      111.62     14.20 o 
   2  11   5      154.31      153.12     12.42 o 
   3  11   5      358.91      352.82     16.68 o 
   4  11   5       30.54       36.99     11.97 o 
   5  11   5       23.08       32.08     13.11 o 
   6  11   5        2.30       13.94     13.90 o 
   7  11   5       35.45       53.15     13.83 o 
   0  12   5        2.75        5.56     15.38 o 
   1  12   5       41.76       40.52     13.04 o 
   2  12   5       11.06       18.25     13.28 o 
   3  12   5        6.76       19.22     11.10 o 
   4  12   5        4.39       15.88     12.46 o 
   5  12   5        1.04       14.22     12.66 o 
   6  12   5        5.91       21.49     12.83 o 
   0  13   5       18.58       18.49     20.94 o 
   1  13   5       24.78       35.91     12.89 o 
   2  13   5       82.19       85.41     15.55 o 
   3  13   5       23.48       34.92     16.11 o 
   4  13   5       19.72       22.82     16.66 o 
   5  13   5       26.56       39.33     13.90 o 
   0  14   5       15.21       26.66     19.79 o 
   1  14   5        7.95       20.81     13.60 o 
   2  14   5       39.71       60.16     14.98 o 
   3  14   5        7.36       20.41     13.51 o 
   0   0   6     2534.32     2554.96     95.04 o 
   1   0   6      298.95      299.86     20.54 o 
   2   0   6      219.39      223.43     10.99 o 
   3   0   6      104.18      114.80     11.63 o 
   4   0   6      118.06      128.22     10.97 o 
   5   0   6     1647.16     1698.80     64.99 o 
   6   0   6        0.00        6.38     10.14 o 
   7   0   6       67.51       53.02     13.42 o 
   8   0   6        0.01        7.52     17.50 o 
   9   0   6        6.11       14.23     17.83 o 
  10   0   6        2.50       13.41     18.48 o 
   0   1   6     9515.01     9776.23    383.74 o 
   1   1   6      334.80      339.80     11.09 o 
   2   1   6     1001.58     1015.12     28.81 o 
   3   1   6      269.46      278.47      9.84 o 
   4   1   6      449.15      441.06     14.25 o 
   5   1   6      194.31      187.83     10.56 o 
   6   1   6      305.34      310.21     14.06 o 
   7   1   6       76.30       78.95     11.28 o 
   8   1   6        0.08        6.09     11.34 o 
   9   1   6      137.17      131.11     15.01 o 
  10   1   6       67.88       73.64     14.06 o 
   0   2   6      400.11      393.65     15.96 o 
   1   2   6      552.83      542.94     16.27 o 
   2   2   6     1624.83     1637.69     40.90 o 
   3   2   6       86.56       91.30      6.52 o 
   4   2   6      576.12      589.52     17.50 o 
   5   2   6      675.55      676.86     18.98 o 
   6   2   6       63.04       70.57      8.49 o 
   7   2   6      209.53      209.44     13.54 o 
   8   2   6      633.50      584.26     23.09 o 
   9   2   6       23.10       27.66     13.62 o 
  10   2   6       34.82       56.28     13.55 o 
   0   3   6     2512.92     2644.52    100.90 o 
   1   3   6       99.05       96.98      6.15 o 
   2   3   6      249.34      251.17      9.48 o 
   3   3   6     1025.85     1037.73     19.82 o 
   4   3   6      565.36      568.94     14.81 o 
   5   3   6      167.52      163.68     11.33 o 
   6   3   6       35.15       30.81     10.40 o 
   7   3   6     1148.39     1137.37     33.76 o 
   8   3   6      150.55      159.03     14.86 o 
   9   3   6      450.82      453.70     21.70 o 
  10   3   6      123.95      135.18     17.45 o 
   0   4   6       13.57       10.96      5.73 o 
   1   4   6      260.96      275.58     11.42 o 
   2   4   6      335.81      315.27     12.53 o 
   3   4   6     1235.76     1250.80     25.86 o 
   4   4   6       17.20       24.66      7.21 o 
   5   4   6       61.87       69.18      8.13 o 
   6   4   6      682.13      655.15     27.94 o 
   7   4   6      343.87      342.30     15.45 o 
   8   4   6      177.96      170.41     19.91 o 
   9   4   6      146.86      145.11     18.27 o 
  10   4   6       10.65       20.91     13.70 o 
   0   5   6       16.40       15.21      7.36 o 
   1   5   6       54.94       62.88      7.75 o 
   2   5   6      400.55      405.61     16.85 o 
   3   5   6      185.02      187.73      8.68 o 
   4   5   6      408.99      409.44     14.14 o 
   5   5   6      320.38      311.56     16.75 o 
   6   5   6      208.48      207.34     15.18 o 
   7   5   6       80.88       90.30     11.35 o 
   8   5   6        6.84       19.50     13.63 o 
   9   5   6       47.25       61.19     12.78 o 
  10   5   6        3.52       19.49     13.99 o 
   0   6   6       61.19       63.01      9.33 o 
   1   6   6      404.66      374.61     11.65 o 
   2   6   6       46.61       49.93      6.88 o 
   3   6   6        8.51       10.78      7.41 o 
   4   6   6      295.08      289.45     14.08 o 
   5   6   6       13.29       18.13      9.42 o 
   6   6   6       31.11       38.89     10.18 o 
   7   6   6       52.42       61.59     12.77 o 
   8   6   6      133.28      142.33     15.18 o 
   9   6   6       71.16       80.92     15.45 o 
   0   7   6     1161.63     1144.11     31.53 o 
   1   7   6      110.48      113.75      8.49 o 
   2   7   6       56.93       52.16      7.38 o 
   3   7   6      132.16      130.23      7.57 o 
   4   7   6      267.16      266.32     11.41 o 
   5   7   6      509.42      521.73     22.34 o 
   6   7   6        5.07       15.32     11.12 o 
   7   7   6      206.70      201.30     20.02 o 
   8   7   6       32.37       36.73     15.64 o 
   9   7   6        3.85       15.13     16.71 o 
   0   8   6        7.97       14.07     10.80 o 
   1   8   6      986.50      980.34     38.82 o 
   2   8   6      196.77      196.04     11.37 o 
   3   8   6      118.46      120.27     10.44 o 
   4   8   6      617.13      596.62     19.97 o 
   5   8   6       31.58       35.57     10.64 o 
   6   8   6       83.52       85.03     11.72 o 
   7   8   6       15.28       25.70     11.79 o 
   8   8   6       56.16       71.90     15.91 o 
   0   9   6      531.13      525.95     29.06 o 
   1   9   6      159.14      158.09     13.24 o 
   2   9   6      252.90      236.49     12.59 o 
   3   9   6       24.48       29.37     10.26 o 
   4   9   6       69.11       71.85     13.13 o 
   5   9   6      208.74      184.93     16.50 o 
   6   9   6       70.82       76.11     11.23 o 
   7   9   6       16.28       24.54     15.94 o 
   8   9   6       10.45       27.79     15.50 o 
   0  10   6      333.74      337.65     21.47 o 
   1  10   6      320.04      296.46     15.93 o 
   2  10   6        8.14       14.07     11.22 o 
   3  10   6      178.16      167.05     14.83 o 
   4  10   6      163.02      159.97     13.60 o 
   5  10   6       25.25       27.49     10.93 o 
   6  10   6        3.83       13.42     11.62 o 
   7  10   6       70.91       87.15     13.63 o 
   0  11   6       85.97       95.74     15.38 o 
   1  11   6      254.45      255.63     14.16 o 
   2  11   6       29.12       32.70     10.53 o 
   3  11   6        2.30       10.71     11.24 o 
   4  11   6       76.39       81.11     11.70 o 
   5  11   6       22.65       24.88     12.77 o 
   6  11   6       35.03       35.22     13.56 o 
   0  12   6      234.03      224.38     18.18 o 
   1  12   6       28.46       33.38     12.71 o 
   2  12   6       12.34       19.53     10.69 o 
   3  12   6        1.51       10.94     12.92 o 
   4  12   6       11.12       25.12     12.30 o 
   5  12   6       82.33       94.95     16.62 o 
   6  12   6        3.13       12.22     12.97 o 
   0  13   6       28.20       40.08     23.23 o 
   1  13   6       49.79       60.55     14.98 o 
   2  13   6        2.71       11.59     15.58 o 
   3  13   6      103.17       96.34     15.86 o 
   4  13   6       66.89       75.63     15.42 o 
   0  14   6       18.17       36.32     21.92 o 
   1  14   6       91.72      111.27     14.66 o 
   2  14   6       41.57       61.70     15.12 o 
   1   0   7      904.64      880.13     42.53 o 
   2   0   7     1461.43     1389.77     53.08 o 
   3   0   7      983.74     1003.63     40.48 o 
   4   0   7     1433.44     1492.76     52.52 o 
   5   0   7      109.95      110.67     11.62 o 
   6   0   7       92.08       87.73     16.04 o 
   7   0   7        4.66        9.16     20.12 o 
   8   0   7        3.47        8.83     18.48 o 
   9   0   7       40.93       44.01     16.52 o 
  10   0   7       30.02       36.97     20.29 o 
   0   1   7      575.93      583.97     26.37 o 
   1   1   7      627.99      642.34     23.61 o 
   2   1   7     2009.07     2063.97     35.54 o 
   3   1   7       97.78      125.97      7.51 o 
   4   1   7      112.93      114.62      7.62 o 
   5   1   7      151.52      149.29      9.30 o 
   6   1   7       39.06       45.32     11.63 o 
   7   1   7       20.13       23.29      9.05 o 
   8   1   7       80.69       86.30     12.61 o 
   9   1   7       15.00       25.18     13.01 o 
  10   1   7       27.67       32.17     15.67 o 
   0   2   7     1305.70     1319.06     56.19 o 
   1   2   7      331.54      336.30     10.61 o 
   2   2   7     1651.14     1723.53     38.48 o 
   3   2   7      780.43      791.29     16.70 o 
   4   2   7      281.62      277.69     12.61 o 
   5   2   7       19.89       26.39      7.19 o 
   6   2   7       40.70       49.26      9.32 o 
   7   2   7      313.27      298.42     15.35 o 
   8   2   7       11.76       13.25     13.40 o 
   9   2   7        9.32       17.37     16.25 o 
  10   2   7        8.01       25.87     15.98 o 
   0   3   7      231.68      213.87     13.78 o 
   1   3   7     1007.77     1031.15     25.03 o 
   2   3   7     1150.03     1192.65     31.50 o 
   3   3   7      696.12      702.81     16.60 o 
   4   3   7      288.09      301.68     16.03 o 
   5   3   7      128.16      124.64      8.65 o 
   6   3   7      293.69      277.86     15.54 o 
   7   3   7      111.65      120.14     11.90 o 
   8   3   7       60.95       63.79     14.62 o 
   9   3   7       38.96       44.70     15.09 o 
  10   3   7      165.05      177.85     17.53 o 
   0   4   7     1328.41     1370.70     69.31 o 
   1   4   7      423.87      461.50     15.55 o 
   2   4   7      213.26      220.51     10.67 o 
   3   4   7      793.83      780.63     20.85 o 
   4   4   7      164.86      167.29      9.92 o 
   5   4   7      157.15      157.84     10.21 o 
   6   4   7      765.01      752.95     22.34 o 
   7   4   7      192.51      181.64     13.22 o 
   8   4   7      233.56      243.00     14.79 o 
   9   4   7      171.67      168.49     15.56 o 
  10   4   7        9.84       23.57     17.32 o 
   0   5   7        0.22        3.60      6.71 o 
   1   5   7       61.99       71.03      6.43 o 
   2   5   7      700.38      718.81     20.24 o 
   3   5   7       86.50       88.89      9.43 o 
   4   5   7     1030.77      987.71     30.75 o 
   5   5   7      363.98      360.96     14.44 o 
   6   5   7      266.99      268.65     16.62 o 
   7   5   7      218.45      220.68     15.14 o 
   8   5   7       32.73       42.85     12.17 o 
   9   5   7       10.79       21.26     13.07 o 
   0   6   7      271.36      278.55     19.67 o 
   1   6   7      171.97      167.59     10.87 o 
   2   6   7       59.82       65.39      6.91 o 
   3   6   7      171.64      187.91     11.58 o 
   4   6   7      412.14      402.43     14.58 o 
   5   6   7      116.32      114.41      9.89 o 
   6   6   7      208.58      214.40     13.87 o 
   7   6   7      214.58      210.91     14.11 o 
   8   6   7       71.82       87.10     14.10 o 
   9   6   7       44.04       46.30     15.32 o 
   0   7   7      481.04      485.15     32.18 o 
   1   7   7       70.85       75.68      7.91 o 
   2   7   7      618.05      615.36     19.29 o 
   3   7   7      432.08      431.63     16.74 o 
   4   7   7      455.93      459.96     20.24 o 
   5   7   7      166.16      161.52     13.96 o 
   6   7   7        7.50       13.31     10.22 o 
   7   7   7      125.40      123.68     14.44 o 
   8   7   7      114.94      124.69     19.79 o 
   9   7   7      108.11      116.57     17.96 o 
   0   8   7     3429.10     3407.66    157.45 o 
   1   8   7      242.41      228.16     14.68 o 
   2   8   7        2.87        6.80      9.03 o 
   3   8   7      105.35      111.58     12.31 o 
   4   8   7       10.95       16.00     10.46 o 
   5   8   7       22.35       29.32     10.55 o 
   6   8   7      279.42      270.38     15.49 o 
   7   8   7       41.66       42.46     12.58 o 
   8   8   7       14.57       25.27     14.11 o 
   0   9   7      374.40      391.07     26.73 o 
   1   9   7      258.26      248.20     14.99 o 
   2   9   7      139.60      137.33     11.98 o 
   3   9   7      556.63      535.00     21.19 o 
   4   9   7      260.12      253.78     14.00 o 
   5   9   7       34.43       36.90     10.92 o 
   6   9   7       78.92       77.41     11.72 o 
   7   9   7       38.19       43.88     14.36 o 
   8   9   7       57.30       57.98     18.36 o 
   0  10   7       39.11       37.14     16.85 o 
   1  10   7      217.76      228.57     15.85 o 
   2  10   7      144.52      146.18     15.28 o 
   3  10   7       22.67       25.91     11.62 o 
   4  10   7      152.95      157.94     16.06 o 
   5  10   7       25.67       26.59     12.77 o 
   6  10   7       13.48       28.07     12.52 o 
   7  10   7       99.93      113.12     19.38 o 
   0  11   7      111.51      110.32     18.50 o 
   1  11   7       41.98       52.60     14.15 o 
   2  11   7      189.86      184.71     13.83 o 
   3  11   7        4.73       15.20     11.97 o 
   4  11   7      135.75      142.36     14.18 o 
   5  11   7       42.33       54.67     16.23 o 
   6  11   7       28.85       42.98     14.70 o 
   0  12   7        6.17       14.56     19.96 o 
   1  12   7      103.05      117.51     13.80 o 
   2  12   7       78.32       93.12     14.85 o 
   3  12   7       26.95       40.92     12.75 o 
   4  12   7        9.11       18.11     11.45 o 
   5  12   7       42.67       56.78     14.23 o 
   0  13   7       27.80       38.44     16.20 o 
   1  13   7       37.72       58.16     14.61 o 
   2  13   7       28.96       41.72     15.91 o 
   3  13   7       78.18       91.11     19.96 o 
   4  13   7       31.02       43.17     15.50 o 
   0  14   7       50.65       56.28     22.91 o 
   1  14   7       15.77       24.93     14.41 o 
   2  14   7       14.86       28.34     17.58 o 
   0   0   8       76.45       76.62      7.04 o 
   1   0   8      360.63      345.76     18.89 o 
   2   0   8     1178.34     1218.34     47.04 o 
   3   0   8      634.61      645.92     26.66 o 
   4   0   8       21.96       27.16      9.49 o 
   5   0   8       37.63       42.21     12.76 o 
   6   0   8        0.76        6.22     11.94 o 
   7   0   8       44.15       43.19     16.53 o 
   8   0   8       42.85       42.05     16.69 o 
   9   0   8        0.34       14.39     18.32 o 
  10   0   8       13.53       32.23     24.54 o 
   0   1   8      363.39      368.29     31.87 o 
   1   1   8      476.74      452.41     14.32 o 
   2   1   8     2455.61     2462.75     50.88 o 
   3   1   8     1810.01     1813.15     45.27 o 
   4   1   8       86.86      104.23      9.00 o 
   5   1   8       46.06       47.26      9.27 o 
   6   1   8      155.30      157.40     11.47 o 
   7   1   8        9.01       18.34     10.53 o 
   8   1   8      181.74      180.33     14.20 o 
   9   1   8        5.56        9.63     14.42 o 
  10   1   8       17.23       27.90     14.92 o 
   0   2   8     2648.38     2748.27     81.66 o 
   1   2   8      364.24      377.97      9.20 o 
   2   2   8      809.36      817.13     19.39 o 
   3   2   8       26.04       26.94      6.02 o 
   4   2   8       94.20      100.21      9.87 o 
   5   2   8        0.87        4.21      8.51 o 
   6   2   8      169.93      174.30     12.56 o 
   7   2   8      187.74      180.62     12.53 o 
   8   2   8      187.49      187.57     16.35 o 
   9   2   8       54.29       57.75     14.78 o 
  10   2   8       45.98       56.28     18.33 o 
   0   3   8      341.37      352.93     16.58 o 
   1   3   8     1041.32     1114.71     25.93 o 
   2   3   8     1013.07     1045.25     23.00 o 
   3   3   8      248.29      256.58     10.75 o 
   4   3   8      688.07      705.21     23.74 o 
   5   3   8      389.03      383.05     17.62 o 
   6   3   8       59.29       64.10     11.90 o 
   7   3   8       27.50       27.74     11.99 o 
   8   3   8       15.63       21.76     12.44 o 
   9   3   8      143.87      141.77     18.02 o 
  10   3   8       22.11       31.37     15.62 o 
   0   4   8      717.80      650.24     97.17 o 
   1   4   8     2132.36     2181.54     41.90 o 
   2   4   8      291.13      280.83     11.94 o 
   3   4   8      161.56      159.18      9.42 o 
   4   4   8      192.39      193.80     11.29 o 
   5   4   8      153.73      149.67     11.20 o 
   6   4   8      254.98      238.88     16.15 o 
   7   4   8      181.34      176.77     12.87 o 
   8   4   8        9.36       21.91     12.30 o 
   9   4   8       62.67       70.43     13.81 o 
   0   5   8     1156.23     1127.23     57.67 o 
   1   5   8     1647.76     1726.42     52.26 o 
   2   5   8       39.80       47.18      8.33 o 
   3   5   8      107.77      114.88      8.36 o 
   4   5   8       64.07       67.36      8.35 o 
   5   5   8       29.89       28.92      8.64 o 
   6   5   8      388.70      378.31     20.71 o 
   7   5   8       85.64       94.28     12.74 o 
   8   5   8       23.57       27.25     13.56 o 
   9   5   8       23.73       29.63     11.04 o 
   0   6   8      327.21      339.98     17.22 o 
   1   6   8      347.01      337.00     13.89 o 
   2   6   8      135.57      131.65      8.34 o 
   3   6   8       72.78       72.62      8.41 o 
   4   6   8      467.61      451.07     16.54 o 
   5   6   8      400.74      402.56     16.47 o 
   6   6   8      262.21      261.30     12.41 o 
   7   6   8      138.72      134.93     12.51 o 
   8   6   8       58.89       61.00     13.11 o 
   9   6   8       17.59       34.57     16.19 o 
   0   7   8      405.14      396.87     23.46 o 
   1   7   8      182.58      176.87     11.53 o 
   2   7   8      238.58      225.49     11.15 o 
   3   7   8      242.95      243.54     14.76 o 
   4   7   8      282.87      271.71     13.42 o 
   5   7   8      339.64      333.80     17.05 o 
   6   7   8       68.42       68.71     12.13 o 
   7   7   8       62.76       70.45     12.15 o 
   8   7   8      118.09      118.41     16.21 o 
   9   7   8       15.54       25.18     17.98 o 
   0   8   8      540.29      531.93     32.01 o 
   1   8   8       94.95       99.02     10.22 o 
   2   8   8       83.70       85.32     10.39 o 
   3   8   8      920.67      897.84     26.01 o 
   4   8   8      429.59      412.62     15.86 o 
   5   8   8       36.49       38.42     12.75 o 
   6   8   8       87.50       86.01     15.34 o 
   7   8   8       54.81       57.40     13.83 o 
   8   8   8       17.17       28.64     16.52 o 
   0   9   8       89.06       82.81     13.42 o 
   1   9   8       22.02       26.43      9.89 o 
   2   9   8      862.84      815.36     23.83 o 
   3   9   8       55.15       57.05     11.89 o 
   4   9   8      330.00      299.69     16.02 o 
   5   9   8       64.61       63.60     12.95 o 
   6   9   8       10.92       17.19     13.39 o 
   7   9   8       44.75       40.74     15.59 o 
   0  10   8     1638.14     1652.34     70.02 o 
   1  10   8      301.83      289.90     19.38 o 
   2  10   8      249.19      233.27     16.40 o 
   3  10   8      155.71      145.21     13.86 o 
   4  10   8       25.22       29.21     14.92 o 
   5  10   8       51.55       53.01     14.97 o 
   6  10   8        7.22       19.95     17.16 o 
   7  10   8       46.61       64.16     15.13 o 
   0  11   8       11.72       14.72     18.16 o 
   1  11   8      338.52      328.80     20.09 o 
   2  11   8       37.18       38.09     12.06 o 
   3  11   8       24.19       28.69     13.35 o 
   4  11   8       67.76       73.17     15.56 o 
   5  11   8       68.58       61.04     17.05 o 
   6  11   8       33.54       46.98     13.47 o 
   0  12   8       31.37       43.84     17.67 o 
   1  12   8      125.38      135.69     15.93 o 
   2  12   8       21.76       34.35     15.28 o 
   3  12   8       11.97       20.70     13.01 o 
   4  12   8      199.17      198.88     18.25 o 
   5  12   8       33.67       53.45     14.45 o 
   0  13   8       38.49       50.88     26.34 o 
   1  13   8       30.32       40.54     12.55 o 
   2  13   8      148.85      165.56     19.01 o 
   3  13   8       44.68       61.25     17.61 o 
   0  14   8       33.05       53.01     22.90 o 
   1   0   9     1912.08     1848.84     52.04 o 
   2   0   9       58.89       47.63      8.51 o 
   3   0   9       42.11       53.18     11.45 o 
   4   0   9      551.68      584.73     28.26 o 
   5   0   9       94.28       88.72     12.93 o 
   6   0   9       91.69       89.04     17.68 o 
   7   0   9       12.42       21.76     17.99 o 
   8   0   9       60.57       63.49     22.25 o 
   9   0   9        0.15       11.78     20.61 o 
  10   0   9        4.86       13.41     21.59 o 
   0   1   9      572.92      564.26     21.06 o 
   1   1   9      952.94      935.99     23.33 o 
   2   1   9      762.31      725.68     18.86 o 
   3   1   9       69.80       61.39      7.91 o 
   4   1   9      206.09      215.55      9.26 o 
   5   1   9       23.86       33.46      8.92 o 
   6   1   9      314.81      303.49     17.07 o 
   7   1   9      313.22      297.57     14.20 o 
   8   1   9      160.38      153.97     16.28 o 
   9   1   9       88.78       79.27     16.92 o 
  10   1   9       29.90       40.63     14.51 o 
   0   2   9      717.65      760.20     27.19 o 
   1   2   9      722.92      752.43     18.17 o 
   2   2   9     1035.02     1048.36     24.67 o 
   3   2   9      198.86      198.38     10.06 o 
   4   2   9      326.27      322.21     16.12 o 
   5   2   9      620.77      606.79     24.20 o 
   6   2   9      357.11      353.79     16.21 o 
   7   2   9       40.45       33.53     11.10 o 
   8   2   9      342.58      326.53     18.24 o 
   9   2   9      229.96      219.51     18.57 o 
  10   2   9       62.00       68.21     16.05 o 
   0   3   9      108.31      115.44      9.99 o 
   1   3   9      117.66      128.65      6.77 o 
   2   3   9      566.12      568.07     15.32 o 
   3   3   9       31.58       36.60      6.84 o 
   4   3   9      578.66      579.07     23.29 o 
   5   3   9      261.59      251.00     11.45 o 
   6   3   9      513.16      492.92     21.47 o 
   7   3   9       37.03       44.94     12.00 o 
   8   3   9       17.00       17.37     14.78 o 
   9   3   9      237.03      256.03     19.39 o 
   0   4   9      129.78      129.37     13.26 o 
   1   4   9      291.16      284.98      9.46 o 
   2   4   9      306.83      308.79     10.62 o 
   3   4   9       83.51       78.37      9.26 o 
   4   4   9      154.43      148.18     11.00 o 
   5   4   9     1100.14     1069.51     25.58 o 
   6   4   9        8.47       14.77     11.79 o 
   7   4   9       86.37       86.41     10.71 o 
   8   4   9      208.51      200.15     16.97 o 
   9   4   9       91.34       93.86     14.52 o 
   0   5   9      301.80      310.74     17.22 o 
   1   5   9       74.69       71.09      8.74 o 
   2   5   9       41.35       38.98      6.29 o 
   3   5   9      132.72      138.06     12.09 o 
   4   5   9      295.03      286.75     12.08 o 
   5   5   9      505.45      520.55     20.58 o 
   6   5   9      104.47       97.10      9.36 o 
   7   5   9      120.51      121.31     12.84 o 
   8   5   9       11.67       24.84     14.13 o 
   9   5   9       25.60       31.03     14.82 o 
   0   6   9       19.09       14.72      8.67 o 
   1   6   9      315.35      327.76     14.29 o 
   2   6   9       80.95       82.38      8.63 o 
   3   6   9      148.88      144.75     11.87 o 
   4   6   9      134.36      127.91     11.53 o 
   5   6   9        0.94        7.47     11.67 o 
   6   6   9       55.24       52.47     11.44 o 
   7   6   9      107.04      114.68     13.56 o 
   8   6   9       13.52       25.94     14.39 o 
   9   6   9       24.94       40.38     13.76 o 
   0   7   9       84.79       81.51     10.64 o 
   1   7   9       82.64       79.89      8.96 o 
   2   7   9      163.07      156.31     10.40 o 
   3   7   9      498.36      498.04     17.32 o 
   4   7   9       21.86       24.65     10.18 o 
   5   7   9      259.89      254.63     14.37 o 
   6   7   9        4.03       10.24     11.29 o 
   7   7   9      203.67      202.49     13.60 o 
   8   7   9       22.82       28.61     13.37 o 
   0   8   9      582.11      575.68     34.32 o 
   1   8   9      291.20      311.92     13.15 o 
   2   8   9      553.55      558.69     18.00 o 
   3   8   9      314.83      318.68     19.15 o 
   4   8   9       96.30       91.08     12.67 o 
   5   8   9       50.03       50.61     14.47 o 
   6   8   9       21.60       25.00     15.88 o 
   7   8   9       66.02       82.91     16.78 o 
   8   8   9       58.30       52.47     15.01 o 
   0   9   9       94.49       85.60     14.89 o 
   1   9   9       12.07       15.24     10.88 o 
   2   9   9      372.89      372.90     15.57 o 
   3   9   9      142.54      144.42     14.76 o 
   4   9   9       87.38       92.87     14.57 o 
   5   9   9       17.17       20.10     13.26 o 
   6   9   9       40.68       48.48     14.68 o 
   7   9   9       14.11       24.53     12.17 o 
   0  10   9       20.47       26.50     21.27 o 
   1  10   9       27.13       29.75     12.53 o 
   2  10   9       86.17       86.00     11.31 o 
   3  10   9       14.26       15.30     12.43 o 
   4  10   9        8.29       13.88     10.84 o 
   5  10   9       45.38       60.13     15.04 o 
   6  10   9       14.37       31.63     12.50 o 
   7  10   9        8.69       27.75     12.93 o 
   0  11   9      195.44      174.88     28.33 o 
   1  11   9       25.57       27.99     10.16 o 
   2  11   9        4.03        8.59     12.00 o 
   3  11   9       50.27       63.55     15.99 o 
   4  11   9      130.03      135.19     14.67 o 
   5  11   9       34.89       44.26     12.29 o 
   6  11   9       55.38       72.19     14.97 o 
   0  12   9       31.67       35.66     23.23 o 
   1  12   9      101.48      108.33     14.35 o 
   2  12   9        6.91       14.05     12.46 o 
   3  12   9      103.80      140.89     17.95 o 
   4  12   9       53.16       73.29     14.77 o 
   5  12   9        6.43       13.44     13.27 o 
   0  13   9       35.68       47.61     20.78 o 
   1  13   9       20.00       34.13     16.46 o 
   2  13   9       79.06       87.22     16.63 o 
   3  13   9       37.73       61.04     20.03 o 
   0   0  10      585.77      578.52     11.35 o 
   1   0  10        0.10        2.94      7.52 o 
   2   0  10        7.10       15.87     11.12 o 
   3   0  10      102.28       98.23     14.41 o 
   4   0  10      186.21      177.07     16.22 o 
   5   0  10       87.88       85.27     15.22 o 
   6   0  10        9.86       18.32     11.61 o 
   7   0  10       16.47       20.28     14.72 o 
   8   0  10        2.18        9.00     21.59 o 
   9   0  10       19.97       22.41     26.01 o 
   0   1  10      750.74      754.84     26.52 o 
   1   1  10      612.40      592.11     17.76 o 
   2   1  10      162.18      162.40      9.88 o 
   3   1  10       56.10       60.31      8.34 o 
   4   1  10      102.65       99.13      9.47 o 
   5   1  10       34.50       39.47     10.44 o 
   6   1  10       15.49       18.07     10.46 o 
   7   1  10        7.00       12.00     11.99 o 
   8   1  10       76.37       67.98     13.59 o 
   9   1  10       14.37       26.32     17.08 o 
   0   2  10       10.10        5.07      9.82 o 
   1   2  10     1393.11     1426.73     39.84 o 
   2   2  10      349.37      343.98     13.56 o 
   3   2  10       57.09       60.28      8.96 o 
   4   2  10       32.09       31.51      7.08 o 
   5   2  10       88.95       89.20     11.67 o 
   6   2  10      320.88      314.31     18.00 o 
   7   2  10       46.27       56.88     14.54 o 
   8   2  10      149.38      149.68     16.43 o 
   9   2  10       81.97       84.09     16.92 o 
   0   3  10      294.94      354.07     26.40 o 
   1   3  10      325.86      333.91     12.45 o 
   2   3  10      616.42      622.30     18.41 o 
   3   3  10      264.51      252.61     15.48 o 
   4   3  10      109.36      103.26      9.81 o 
   5   3  10      231.16      217.82     12.16 o 
   6   3  10       23.48       30.20     10.60 o 
   7   3  10       21.60       27.18     13.33 o 
   8   3  10       45.90       54.71     13.47 o 
   9   3  10       50.59       63.55     15.28 o 
   0   4  10        6.75       10.63      8.83 o 
   1   4  10      518.19      540.15     14.15 o 
   2   4  10      237.17      238.70     11.87 o 
   3   4  10       29.65       37.10      8.15 o 
   4   4  10      146.30      146.12     10.30 o 
   5   4  10      752.47      738.85     23.10 o 
   6   4  10      151.40      156.29     11.28 o 
   7   4  10       13.99       16.22     10.23 o 
   8   4  10       77.49       78.76     12.81 o 
   9   4  10       57.44       73.60     13.74 o 
   0   5  10       86.63       82.82      9.66 o 
   1   5  10       14.91       25.45      8.77 o 
   2   5  10       19.92       26.79      8.01 o 
   3   5  10      136.38      141.47      9.26 o 
   4   5  10      738.51      747.41     16.70 o 
   5   5  10       59.46       57.07     12.55 o 
   6   5  10      242.75      243.14     14.53 o 
   7   5  10       76.60       75.37     10.85 o 
   8   5  10       96.28      105.43     16.19 o 
   9   5  10       31.42       49.62     12.36 o 
   0   6  10       10.90       13.74     12.60 o 
   1   6  10      115.45      124.42      9.95 o 
   2   6  10       40.41       42.89      9.85 o 
   3   6  10      125.59      134.05     11.99 o 
   4   6  10      292.58      289.87     14.21 o 
   5   6  10      319.65      301.14     20.72 o 
   6   6  10      191.56      189.54     16.43 o 
   7   6  10       16.02       21.14     14.36 o 
   8   6  10       40.19       49.97     13.60 o 
   0   7  10       67.65       63.82     10.96 o 
   1   7  10      324.96      325.03     11.39 o 
   2   7  10      972.68      964.18     43.28 o 
   3   7  10      242.99      249.74     15.74 o 
   4   7  10      362.33      347.62     17.86 o 
   5   7  10       74.83       71.34     14.46 o 
   6   7  10       11.46       17.31     10.31 o 
   7   7  10       40.12       42.21     13.62 o 
   8   7  10       13.26       27.65     13.51 o 
   0   8  10      255.83      251.82     19.33 o 
   1   8  10      316.37      306.47     12.75 o 
   2   8  10     1537.51     1533.97     36.04 o 
   3   8  10       38.45       43.95     11.28 o 
   4   8  10       91.16       89.33     13.42 o 
   5   8  10       47.42       52.73     11.20 o 
   6   8  10        6.14       17.77     11.79 o 
   7   8  10       81.90       91.56     12.82 o 
   8   8  10       91.40       96.44     14.47 o 
   0   9  10      559.73      530.43     26.09 o 
   1   9  10      106.36      106.22     14.14 o 
   2   9  10      248.46      234.01     17.38 o 
   3   9  10      306.28      301.19     15.16 o 
   4   9  10       28.92       32.13     13.24 o 
   5   9  10        0.37        9.26     13.02 o 
   6   9  10        0.93       14.74     11.34 o 
   7   9  10       30.55       45.63     11.72 o 
   0  10  10       60.79       56.45     16.20 o 
   1  10  10       19.35       24.57     13.05 o 
   2  10  10      141.72      153.86     15.91 o 
   3  10  10       34.84       35.75     14.93 o 
   4  10  10       83.07       85.77     14.11 o 
   5  10  10      156.22      163.44     15.19 o 
   6  10  10        2.18       11.71     11.88 o 
   0  11  10        3.88        9.16     17.83 o 
   1  11  10       23.84       26.77     12.02 o 
   2  11  10       11.09       13.47     13.19 o 
   3  11  10       15.84       27.59     13.58 o 
   4  11  10       27.89       29.02     11.85 o 
   5  11  10       31.35       38.71     12.39 o 
   0  12  10       16.02       17.50     20.94 o 
   1  12  10       58.39       58.75     12.32 o 
   2  12  10        3.69       14.15     13.01 o 
   3  12  10        3.71       15.05     14.28 o 
   4  12  10       14.57       23.70     13.91 o 
   0  13  10       24.02       49.24     29.94 o 
   1  13  10       79.84       97.80     17.75 o 
   2  13  10       22.34       38.42     12.94 o 
   1   0  11      209.18      223.68     17.53 o 
   2   0  11       58.42       55.97     13.26 o 
   3   0  11      381.96      376.67     35.60 o 
   4   0  11      163.52      156.23     17.03 o 
   5   0  11        5.93       11.78     14.07 o 
   6   0  11       68.10       87.38     17.02 o 
   7   0  11        1.31        8.51     19.63 o 
   8   0  11       10.52       15.21     17.50 o 
   9   0  11       29.02       23.88     22.74 o 
   0   1  11       91.53       95.44     12.11 o 
   1   1  11       36.38       39.28      7.51 o 
   2   1  11      917.66      886.63     28.31 o 
   3   1  11      428.13      419.17     19.42 o 
   4   1  11        9.39       14.90      8.07 o 
   5   1  11      218.72      214.98     14.16 o 
   6   1  11      180.66      183.54     14.55 o 
   7   1  11       65.03       77.82     13.58 o 
   8   1  11       26.22       31.00     14.35 o 
   9   1  11       18.39       27.72     15.27 o 
   0   2  11     1489.47     1565.08     46.21 o 
   1   2  11      267.83      256.71     11.07 o 
   2   2  11      424.59      455.60     16.32 o 
   3   2  11      495.10      501.36     20.28 o 
   4   2  11      262.68      266.10     14.05 o 
   5   2  11       11.00       14.41     10.29 o 
   6   2  11      240.98      232.35     15.12 o 
   7   2  11       85.57       88.86     16.55 o 
   8   2  11       72.23       81.72     13.47 o 
   9   2  11       67.20       78.03     15.70 o 
   0   3  11        0.54        2.78     10.63 o 
   1   3  11      210.37      226.84     10.15 o 
   2   3  11        5.91       11.64      7.05 o 
   3   3  11        4.90        8.37      7.02 o 
   4   3  11      785.55      739.45     27.27 o 
   5   3  11       25.93       26.32     10.26 o 
   6   3  11      199.64      192.75     14.36 o 
   7   3  11       83.61       89.63     15.02 o 
   8   3  11      165.91      163.31     17.10 o 
   9   3  11       33.38       45.10     14.29 o 
   0   4  11      152.78      162.78     18.01 o 
   1   4  11        9.96       11.19      7.28 o 
   2   4  11      379.59      372.83     14.35 o 
   3   4  11      180.43      188.08     11.78 o 
   4   4  11      137.69      133.70     13.10 o 
   5   4  11      247.80      238.97     13.46 o 
   6   4  11      147.75      149.58     14.80 o 
   7   4  11       69.06       64.48     11.51 o 
   8   4  11       17.87       21.96     13.26 o 
   9   4  11       35.75       48.63     14.64 o 
   0   5  11       30.70       42.54     11.45 o 
   1   5  11        6.22        9.05      8.21 o 
   2   5  11       62.10       64.23      8.64 o 
   3   5  11       61.30       64.38     10.41 o 
   4   5  11      429.91      391.70     20.96 o 
   5   5  11      161.98      157.78     11.65 o 
   6   5  11      205.21      180.50     15.45 o 
   7   5  11       44.20       39.75     12.10 o 
   8   5  11        3.82       16.85     12.65 o 
   0   6  11        0.25        2.29     11.94 o 
   1   6  11      281.79      265.24     12.64 o 
   2   6  11        7.47       14.78      8.89 o 
   3   6  11       62.63       59.88      9.78 o 
   4   6  11       79.14       83.03      9.90 o 
   5   6  11       60.94       58.18     11.83 o 
   6   6  11      230.91      199.57     17.08 o 
   7   6  11       89.28       91.85     17.65 o 
   8   6  11       49.61       54.40     12.76 o 
   0   7  11      162.70      147.70     16.87 o 
   1   7  11      354.94      358.65     12.79 o 
   2   7  11      225.84      227.51     14.57 o 
   3   7  11      121.29      125.95     11.76 o 
   4   7  11       76.06       84.33     12.87 o 
   5   7  11       28.12       30.37     12.00 o 
   6   7  11       35.22       39.93     11.03 o 
   7   7  11       94.73      105.92     12.38 o 
   8   7  11       21.07       39.88      9.56 o 
   0   8  11       81.48       65.95     16.69 o 
   1   8  11      402.32      411.25     23.09 o 
   2   8  11       33.54       41.52     11.72 o 
   3   8  11      168.87      157.65     12.62 o 
   4   8  11      133.27      135.44     12.74 o 
   5   8  11       37.59       43.95     13.36 o 
   6   8  11       29.39       33.68     11.52 o 
   7   8  11       16.29       27.99     12.30 o 
   0   9  11      100.05       82.98     17.35 o 
   1   9  11       89.18       93.71     14.31 o 
   2   9  11       48.30       47.41     13.11 o 
   3   9  11       13.87       20.50     12.06 o 
   4   9  11       54.51       57.36     11.85 o 
   5   9  11       15.87       28.68     12.34 o 
   6   9  11       31.41       44.40     11.87 o 
   7   9  11       26.42       37.40     12.53 o 
   0  10  11        0.63        7.03     15.70 o 
   1  10  11       66.10       69.68     12.82 o 
   2  10  11       77.46       80.92     17.42 o 
   3  10  11       48.98       51.56     14.12 o 
   4  10  11        6.42       15.66     12.08 o 
   5  10  11       16.67       23.93     13.36 o 
   6  10  11        8.73       22.00     16.40 o 
   0  11  11      228.63      215.68     27.02 o 
   1  11  11        2.22       18.08     14.97 o 
   2  11  11       68.28       73.93     14.25 o 
   3  11  11       13.08       20.85     16.06 o 
   4  11  11        7.92       19.58     14.66 o 
   5  11  11       81.15      101.80     16.99 o 
   0  12  11      208.28      207.46     23.91 o 
   1  12  11       10.76       20.21     14.97 o 
   2  12  11       19.59       28.24     14.46 o 
   3  12  11      199.95      201.97     16.47 o 
   0  13  11        2.38       20.12     21.10 o 
   1  13  11       53.67       71.37     17.77 o 
   0   0  12     1613.57     1631.50     34.96 o 
   1   0  12       40.14       47.94      9.82 o 
   2   0  12        2.15        7.52      9.65 o 
   3   0  12       13.71       23.72     11.94 o 
   4   0  12       59.73       46.64     12.27 o 
   5   0  12       11.80       11.94     13.58 o 
   6   0  12      162.39      172.73     16.37 o 
   7   0  12      434.17      394.98     30.99 o 
   8   0  12       19.84       35.33     20.12 o 
   9   0  12        3.70       13.25     18.65 o 
   0   1  12       13.32       14.72     10.63 o 
   1   1  12      423.85      400.54     16.77 o 
   2   1  12      126.39      121.30      9.95 o 
   3   1  12      269.34      253.40     14.65 o 
   4   1  12       33.38       32.11     10.37 o 
   5   1  12       62.77       60.79     10.91 o 
   6   1  12       38.50       34.94     10.86 o 
   7   1  12       97.25       92.07     15.04 o 
   8   1  12       59.57       62.94     16.84 o 
   9   1  12        7.58       18.19     15.73 o 
   0   2  12      443.23      411.67     23.64 o 
   1   2  12      444.15      435.38     15.20 o 
   2   2  12       54.95       59.53      8.92 o 
   3   2  12       48.96       44.59      8.92 o 
   4   2  12      508.44      494.92     21.81 o 
   5   2  12      259.85      248.30     17.42 o 
   6   2  12      115.70      113.50     13.99 o 
   7   2  12       30.12       33.64     12.70 o 
   8   2  12        3.54       12.86     14.79 o 
   9   2  12       11.76       17.00     14.92 o 
   0   3  12        9.40        8.83     11.94 o 
   1   3  12       18.54       20.94      8.56 o 
   2   3  12      158.05      149.06      9.57 o 
   3   3  12      492.67      486.95     21.16 o 
   4   3  12        1.74        8.85      8.67 o 
   5   3  12       25.05       29.39     10.11 o 
   6   3  12       94.48       90.08     12.51 o 
   7   3  12        2.94       13.40     11.83 o 
   8   3  12        5.85       14.33     16.58 o 
   9   3  12       53.62       55.66     13.62 o 
   0   4  12       12.72       15.54     13.41 o 
   1   4  12       46.75       50.77      8.88 o 
   2   4  12       58.29       73.18     10.58 o 
   3   4  12      331.77      326.23     13.65 o 
   4   4  12      336.38      301.86     18.65 o 
   5   4  12      157.07      153.67     13.24 o 
   6   4  12       70.80       67.82     14.15 o 
   7   4  12      172.07      171.70     19.81 o 
   8   4  12       36.89       44.96     12.92 o 
   0   5  12      294.03      290.11     19.01 o 
   1   5  12       57.90       49.88     10.11 o 
   2   5  12       21.57       29.09      8.68 o 
   3   5  12      135.43      132.62     10.34 o 
   4   5  12      115.76      120.76      9.37 o 
   5   5  12      269.68      249.35     15.95 o 
   6   5  12       51.58       45.41     10.41 o 
   7   5  12       19.38       29.46     11.89 o 
   8   5  12       94.83      106.51     12.02 o 
   0   6  12       27.32       28.79     12.60 o 
   1   6  12        1.59        3.25     11.90 o 
   2   6  12        9.03       17.92      8.69 o 
   3   6  12      424.42      404.64     15.89 o 
   4   6  12      100.88       92.61     13.52 o 
   5   6  12       94.71       82.39     16.87 o 
   6   6  12       39.82       49.03     14.58 o 
   7   6  12       16.32       26.90     15.40 o 
   8   6  12      122.78      129.41     15.46 o 
   0   7  12       29.08       25.36     17.34 o 
   1   7  12      103.57      110.20     12.72 o 
   2   7  12      381.78      362.57     14.22 o 
   3   7  12       37.96       56.33     10.06 o 
   4   7  12        0.84       10.20     10.53 o 
   5   7  12        6.45       17.27     10.59 o 
   6   7  12       46.76       55.52     11.89 o 
   7   7  12      110.38      104.67     15.42 o 
   0   8  12       53.20       58.58     24.05 o 
   1   8  12      255.69      237.63     15.95 o 
   2   8  12       80.57       74.96     10.65 o 
   3   8  12      120.20      120.17     12.69 o 
   4   8  12       10.21       17.78     11.64 o 
   5   8  12        4.35       14.24     12.10 o 
   6   8  12      138.93      153.48     13.17 o 
   7   8  12        7.89       19.22     13.58 o 
   0   9  12       55.56       58.58     19.31 o 
   1   9  12       14.74       12.56     12.70 o 
   2   9  12      105.43      104.36     16.01 o 
   3   9  12       30.60       33.94     12.51 o 
   4   9  12        8.74       19.84     12.84 o 
   5   9  12       11.15       23.32     14.63 o 
   6   9  12       21.69       43.06     12.58 o 
   0  10  12       58.30       54.65     14.56 o 
   1  10  12       39.20       43.39     13.00 o 
   2  10  12       74.95       70.30     13.00 o 
   3  10  12       51.13       52.20     13.99 o 
   4  10  12       53.30       63.36     14.70 o 
   5  10  12       64.05       74.42     12.32 o 
   0  11  12        1.56       16.03     17.01 o 
   1  11  12       15.08       20.86     12.48 o 
   2  11  12       31.78       39.26     15.56 o 
   3  11  12      151.50      165.80     15.00 o 
   4  11  12       25.11       40.13     17.81 o 
   0  12  12       17.15       30.43     17.67 o 
   1  12  12       49.20       67.53     14.34 o 
   2  12  12       41.30       54.75     14.46 o 
   3  12  12       41.51       51.66     15.32 o 
   1   0  13      147.90      142.46     17.69 o 
   2   0  13       20.76       24.05     11.45 o 
   3   0  13     1077.53     1106.50     47.29 o 
   4   0  13       13.80       19.47     14.89 o 
   5   0  13       23.89       30.59     18.65 o 
   6   0  13        0.36        7.52     14.07 o 
   7   0  13       80.55       66.93     22.75 o 
   8   0  13        8.90       19.30     27.81 o 
   9   0  13        6.17       17.34     30.26 o 
   0   1  13        6.11       11.45     11.12 o 
   1   1  13      781.37      771.18     26.56 o 
   2   1  13      153.91      156.60     10.84 o 
   3   1  13      159.92      150.67     12.79 o 
   4   1  13      596.58      580.90     25.85 o 
   5   1  13       84.75       88.31     10.11 o 
   6   1  13       45.16       51.13     13.42 o 
   7   1  13       17.07       23.34     12.99 o 
   8   1  13       85.93       85.27     15.99 o 
   9   1  13       20.70       30.41     15.04 o 
   0   2  13      691.26      692.62     29.43 o 
   1   2  13      102.85      104.71      9.70 o 
   2   2  13      329.32      316.58     16.10 o 
   3   2  13      323.92      311.30     17.59 o 
   4   2  13       58.37       63.98     12.99 o 
   5   2  13       65.17       66.85     11.43 o 
   6   2  13        0.41        7.26     10.13 o 
   7   2  13       49.45       46.51     13.55 o 
   8   2  13       33.38       41.87     13.51 o 
   0   3  13       23.23       21.59     13.42 o 
   1   3  13      121.93      130.08     12.21 o 
   2   3  13      355.82      351.21     17.20 o 
   3   3  13      482.86      464.62     20.30 o 
   4   3  13      262.55      246.31     13.03 o 
   5   3  13        8.09       12.11      9.36 o 
   6   3  13      332.50      312.70     22.21 o 
   7   3  13      138.76      139.29     17.78 o 
   8   3  13       14.13       21.67     14.66 o 
   0   4  13      189.59      199.65     19.00 o 
   1   4  13        3.23        7.04     10.67 o 
   2   4  13       38.75       46.64      8.85 o 
   3   4  13       51.83       66.50     10.52 o 
   4   4  13      122.27      132.01     10.02 o 
   5   4  13      102.00      104.97     12.86 o 
   6   4  13       44.02       45.54     11.60 o 
   7   4  13       44.89       40.67     10.21 o 
   8   4  13        1.43       13.64     12.82 o 
   0   5  13      722.41      723.47     33.20 o 
   1   5  13       35.73       35.46     10.06 o 
   2   5  13       33.36       38.57     10.73 o 
   3   5  13       15.58       17.85      9.06 o 
   4   5  13       68.17       71.67     10.02 o 
   5   5  13       29.83       24.53     13.40 o 
   6   5  13       99.57      109.37     13.42 o 
   7   5  13       38.61       47.70     12.80 o 
   8   5  13       36.11       52.48     11.53 o 
   0   6  13      181.24      176.20     16.21 o 
   1   6  13       11.69       19.33      9.54 o 
   2   6  13      128.18      138.57     10.59 o 
   3   6  13      173.43      180.41     12.51 o 
   4   6  13       38.79       43.22     10.92 o 
   5   6  13       93.13      102.39     11.44 o 
   6   6  13        3.11       10.37     11.99 o 
   7   6  13        7.71       20.46     13.13 o 
   0   7  13       70.52       70.37     22.26 o 
   1   7  13      142.75      134.76     16.79 o 
   2   7  13      234.98      205.65     15.31 o 
   3   7  13      341.83      332.28     16.11 o 
   4   7  13       34.33       38.37     12.83 o 
   5   7  13       14.77       27.10     10.81 o 
   6   7  13       30.73       34.17     15.27 o 
   7   7  13       41.07       52.46     12.99 o 
   0   8  13        0.04        4.74     14.39 o 
   1   8  13      224.15      205.98     16.22 o 
   2   8  13       52.15       50.77     15.56 o 
   3   8  13      106.12      122.23     14.96 o 
   4   8  13       80.49       82.56     15.70 o 
   5   8  13       70.90       77.89     13.88 o 
   6   8  13        1.76        9.78     11.84 o 
   0   9  13        0.14        4.09     17.99 o 
   1   9  13       35.84       38.21     13.32 o 
   2   9  13        6.44       10.70     10.14 o 
   3   9  13      217.85      211.84     17.21 o 
   4   9  13       10.71       23.18     14.28 o 
   5   9  13        8.84       23.06     14.39 o 
   6   9  13       47.32       55.95     14.72 o 
   0  10  13       11.23       20.94     17.01 o 
   1  10  13      124.67      121.12     17.62 o 
   2  10  13       56.02       67.01     13.02 o 
   3  10  13       11.75       19.95     12.74 o 
   4  10  13       32.90       46.90     14.42 o 
   5  10  13        2.60       13.04     13.01 o 
   0  11  13        5.45       13.90     24.05 o 
   1  11  13       78.26       98.17     14.31 o 
   2  11  13       13.39       24.08     13.71 o 
   3  11  13       43.64       56.51     14.04 o 
   4  11  13        6.73       22.88     14.34 o 
   0  12  13        6.05       28.30     17.99 o 
   1  12  13        4.56       16.21     13.23 o 
   0   0  14      341.48      340.39     12.46 o 
   1   0  14       50.87       58.42     12.27 o 
   2   0  14      496.99      501.72     29.21 o 
   3   0  14      266.97      259.22     21.96 o 
   4   0  14       44.79       44.18     16.69 o 
   5   0  14        1.10       11.12     15.05 o 
   6   0  14       24.95       45.64     21.27 o 
   7   0  14       23.02       36.64     24.05 o 
   8   0  14        0.28        8.18     18.97 o 
   0   1  14      194.19      196.55     16.87 o 
   1   1  14      119.62      128.51     11.01 o 
   2   1  14      239.93      234.60     16.62 o 
   3   1  14      110.93      106.31     12.66 o 
   4   1  14       28.13       31.00     10.43 o 
   5   1  14       54.24       50.71     11.16 o 
   6   1  14       33.15       39.92     14.63 o 
   7   1  14       52.49       57.20     15.95 o 
   8   1  14       78.91      102.57     14.68 o 
   0   2  14      247.32      237.75     15.89 o 
   1   2  14      790.74      759.18     33.10 o 
   2   2  14      298.10      282.06     14.42 o 
   3   2  14      194.40      175.25     15.08 o 
   4   2  14      435.86      424.41     19.03 o 
   5   2  14      241.79      211.34     19.39 o 
   6   2  14       78.78       78.26     14.09 o 
   7   2  14       43.97       49.46     14.49 o 
   8   2  14      145.54      163.00     18.37 o 
   0   3  14      239.26      239.53     20.15 o 
   1   3  14      239.01      226.49     16.46 o 
   2   3  14      211.62      205.51     13.41 o 
   3   3  14       17.59       22.30      9.08 o 
   4   3  14      159.89      164.85     19.43 o 
   5   3  14      201.27      181.58     13.27 o 
   6   3  14       97.12       98.52     15.45 o 
   7   3  14       19.13       25.54     13.21 o 
   8   3  14        8.08       18.33     13.92 o 
   0   4  14      148.87      132.13     18.34 o 
   1   4  14      192.44      183.74     13.05 o 
   2   4  14       25.22       30.49      9.71 o 
   3   4  14       32.72       37.42      9.68 o 
   4   4  14       56.26       63.90     10.45 o 
   5   4  14        7.59       12.89     10.38 o 
   6   4  14      116.04      115.27     15.33 o 
   7   4  14       19.19       30.47     14.10 o 
   8   4  14       53.88       68.14     15.50 o 
   0   5  14      293.41      300.71     16.39 o 
   1   5  14       61.12       64.20     10.77 o 
   2   5  14       23.76       28.68      9.70 o 
   3   5  14       71.66       68.06     12.64 o 
   4   5  14      337.79      341.43     18.06 o 
   5   5  14       95.41      100.82     12.97 o 
   6   5  14       16.80       26.73     10.50 o 
   7   5  14       15.31       26.03     12.85 o 
   0   6  14      146.18      136.70     18.83 o 
   1   6  14       92.04       89.78     12.81 o 
   2   6  14       37.39       37.48     10.97 o 
   3   6  14      102.46      103.10     11.27 o 
   4   6  14       52.57       53.05     11.03 o 
   5   6  14      115.31      108.09     10.58 o 
   6   6  14      137.09      139.81     14.92 o 
   7   6  14        5.99       16.27     12.14 o 
   0   7  14       31.92       44.01     18.00 o 
   1   7  14       25.81       23.61     12.03 o 
   2   7  14      300.24      289.68     20.94 o 
   3   7  14      151.73      142.00     13.21 o 
   4   7  14       53.63       60.41     11.24 o 
   5   7  14      110.44      106.28     14.54 o 
   6   7  14       55.09       66.75     12.25 o 
   7   7  14      156.19      170.64     14.46 o 
   0   8  14        0.10        7.20     18.97 o 
   1   8  14      200.18      188.32     20.41 o 
   2   8  14       74.07       71.80     14.60 o 
   3   8  14       35.41       43.92     13.34 o 
   4   8  14      108.70       96.00     16.36 o 
   5   8  14       11.11       20.97     11.34 o 
   6   8  14       39.70       50.52     17.88 o 
   0   9  14      180.61      176.33     21.94 o 
   1   9  14       37.56       46.43     13.50 o 
   2   9  14      140.94      153.07     14.28 o 
   3   9  14      137.80      136.25     16.04 o 
   4   9  14       12.39       22.72     15.11 o 
   5   9  14       35.26       46.07     15.45 o 
   0  10  14       11.63       28.95     17.83 o 
   1  10  14       36.94       44.34     14.31 o 
   2  10  14       61.02       63.47     15.61 o 
   3  10  14       23.16       36.05     13.82 o 
   4  10  14       44.23       51.51     15.44 o 
   0  11  14      225.33      225.16     23.09 o 
   1  11  14       67.37       81.38     17.49 o 
   2  11  14        7.93       16.16     14.01 o 
   3  11  14       31.75       44.63     14.88 o 
   1   0  15       64.07       61.04     12.76 o 
   2   0  15      331.89      319.64     23.93 o 
   3   0  15      855.09      850.62     42.75 o 
   4   0  15        0.00        5.89     14.07 o 
   5   0  15       40.57       36.32     15.05 o 
   6   0  15       16.51       20.78     21.10 o 
   7   0  15       59.41       58.25     18.00 o 
   8   0  15        4.23       13.90     27.32 o 
   0   1  15      169.01      166.37     17.85 o 
   1   1  15      838.77      855.01     39.41 o 
   2   1  15       33.56       36.23     10.81 o 
   3   1  15      225.35      216.20     14.20 o 
   4   1  15      463.81      449.44     21.82 o 
   5   1  15      205.93      183.26     15.54 o 
   6   1  15      229.29      212.34     18.01 o 
   7   1  15       10.98       17.35     13.01 o 
   8   1  15       25.05       31.95     13.36 o 
   0   2  15      958.69      951.98     37.86 o 
   1   2  15      157.82      147.73     14.64 o 
   2   2  15      210.21      188.47     13.93 o 
   3   2  15       40.34       40.83     11.51 o 
   4   2  15      154.94      149.34     15.13 o 
   5   2  15       22.65       27.53     13.65 o 
   6   2  15       89.13       85.50     15.85 o 
   7   2  15       25.48       32.04     14.49 o 
   8   2  15        3.69       12.50     13.81 o 
   0   3  15       48.44       39.92     18.98 o 
   1   3  15      329.39      327.81     14.39 o 
   2   3  15      326.34      329.46     15.24 o 
   3   3  15      140.65      135.28     11.95 o 
   4   3  15      126.85      122.14     16.57 o 
   5   3  15       13.61       17.44     10.67 o 
   6   3  15       63.54       73.90     11.68 o 
   7   3  15       38.27       40.72     15.55 o 
   8   3  15        5.69       16.36     15.37 o 
   0   4  15        2.26        8.02     16.52 o 
   1   4  15       87.34       90.38     12.84 o 
   2   4  15       44.41       41.68     10.85 o 
   3   4  15      160.77      165.43     15.78 o 
   4   4  15      262.17      272.66     16.05 o 
   5   4  15      202.41      191.71     17.93 o 
   6   4  15       16.48       20.15     10.68 o 
   7   4  15      166.86      179.37     19.66 o 
   0   5  15        9.40       17.18     13.25 o 
   1   5  15       63.32       59.63     12.70 o 
   2   5  15      414.61      403.21     15.37 o 
   3   5  15       47.05       53.37     12.80 o 
   4   5  15      474.63      475.02     20.78 o 
   5   5  15      115.92      120.70     13.19 o 
   6   5  15       30.87       36.95     11.40 o 
   7   5  15        4.93       19.37     13.68 o 
   0   6  15      176.55      171.92     18.34 o 
   1   6  15       21.98       32.39     11.99 o 
   2   6  15       87.41       78.34     14.81 o 
   3   6  15      109.59      108.85     14.60 o 
   4   6  15       18.79       20.39     10.71 o 
   5   6  15       12.92       19.04      9.61 o 
   6   6  15      123.19      122.07     11.38 o 
   7   6  15       26.85       36.21     14.77 o 
   0   7  15       33.80       33.05     14.72 o 
   1   7  15      115.65      117.10     17.59 o 
   2   7  15       30.99       26.99     13.91 o 
   3   7  15       65.43       72.71     13.93 o 
   4   7  15       43.69       49.31     11.97 o 
   5   7  15      117.81      118.54     16.98 o 
   6   7  15       77.16       88.11     12.62 o 
   0   8  15      176.39      189.92     21.12 o 
   1   8  15       35.52       53.86      9.19 o 
   2   8  15      212.07      224.17     23.05 o 
   3   8  15        1.11       12.17     16.40 o 
   4   8  15       35.35       46.61     13.07 o 
   5   8  15       50.47       61.25     14.27 o 
   0   9  15        6.82       13.74     19.14 o 
   1   9  15       22.79       36.42     15.16 o 
   2   9  15       15.39       28.95     15.21 o 
   3   9  15       11.60       19.93     15.67 o 
   4   9  15        6.73       16.85     14.34 o 
   0  10  15        0.95        8.34     17.34 o 
   1  10  15       42.38       58.59     17.73 o 
   2  10  15       72.44       77.85     15.61 o 
   3  10  15       12.90       23.86     13.93 o 
   0  11  15       15.69       43.51     21.43 o 
   1  11  15        8.38       17.42     17.13 o 
   0   0  16        4.70        4.09     10.96 o 
   1   0  16       35.86       31.90     17.02 o 
   2   0  16      786.39      783.46     54.73 o 
   3   0  16       22.57       22.25     13.58 o 
   4   0  16       94.69       91.98     24.06 o 
   5   0  16        7.82       13.90     17.50 o 
   6   0  16        0.41        5.56     19.30 o 
   7   0  16       73.60       67.74     21.44 o 
   0   1  16       48.38       45.16     13.09 o 
   1   1  16      190.79      191.16     15.97 o 
   2   1  16      281.69      268.24     18.38 o 
   3   1  16       15.58       26.28     12.25 o 
   4   1  16      103.02       92.09     13.68 o 
   5   1  16       48.62       53.98     12.32 o 
   6   1  16       26.16       28.63     12.70 o 
   7   1  16       71.71       64.17     18.28 o 
   0   2  16      375.38      347.08     29.84 o 
   1   2  16      257.30      254.10     19.78 o 
   2   2  16       58.64       60.78     13.04 o 
   3   2  16      299.01      289.27     16.61 o 
   4   2  16      242.40      232.88     16.01 o 
   5   2  16       27.99       31.89     13.82 o 
   6   2  16       16.78       23.70     12.78 o 
   7   2  16       48.86       53.31     17.18 o 
   0   3  16       25.49       26.01     19.30 o 
   1   3  16      156.64      154.07     13.64 o 
   2   3  16       39.31       49.90     11.46 o 
   3   3  16       27.02       34.25     10.10 o 
   4   3  16      165.82      164.05     17.43 o 
   5   3  16      122.88      127.81     12.97 o 
   6   3  16       19.45       30.98     13.05 o 
   7   3  16        5.57       15.37     13.84 o 
   0   4  16        0.55        9.00     15.21 o 
   1   4  16       24.52       21.49     11.55 o 
   2   4  16       79.74       80.95     11.37 o 
   3   4  16      147.93      139.97     13.37 o 
   4   4  16      100.22       99.69     13.97 o 
   5   4  16      104.54      100.57     16.10 o 
   6   4  16       28.86       38.72     15.42 o 
   7   4  16       59.20       60.23     12.97 o 
   0   5  16       51.07       46.79     16.20 o 
   1   5  16      139.99      139.12     13.41 o 
   2   5  16       99.87       93.62     15.29 o 
   3   5  16       82.85       80.29     12.14 o 
   4   5  16      132.64      137.81     15.08 o 
   5   5  16      139.69      132.99     13.32 o 
   6   5  16        8.38       21.32     12.97 o 
   0   6  16      154.60      135.23     19.97 o 
   1   6  16        9.37       13.81     11.74 o 
   2   6  16      137.66      120.82     16.04 o 
   3   6  16       76.84       74.96     13.75 o 
   4   6  16      134.72      147.88     14.93 o 
   5   6  16       36.84       48.41     12.56 o 
   6   6  16       46.76       58.80     12.64 o 
   0   7  16      189.86      186.33     18.67 o 
   1   7  16       26.81       37.28     13.10 o 
   2   7  16      241.78      253.00     16.88 o 
   3   7  16       43.68       50.76     14.66 o 
   4   7  16       72.50       74.41     14.70 o 
   5   7  16        5.75       20.46     15.02 o 
   0   8  16      223.45      218.95     20.47 o 
   1   8  16       33.88       42.55     12.44 o 
   2   8  16       15.35       26.52     13.82 o 
   3   8  16       63.40       79.87     14.86 o 
   4   8  16        2.46       14.08     13.62 o 
   5   8  16        7.23       18.86     13.69 o 
   0   9  16       31.95       58.73     18.98 o 
   1   9  16       20.56       35.20     13.76 o 
   2   9  16       41.46       48.21     14.26 o 
   3   9  16       10.13       20.33     14.30 o 
   4   9  16       30.90       40.58     16.54 o 
   0  10  16        0.05       17.01     19.30 o 
   1  10  16       13.75       30.85     14.17 o 
   2  10  16       17.34       34.13     13.21 o 
   1   0  17       19.62       26.50     12.76 o 
   2   0  17       38.38       45.97     13.58 o 
   3   0  17       49.15       46.63     18.98 o 
   4   0  17       12.48       15.70     16.36 o 
   5   0  17        3.73       12.60     15.54 o 
   6   0  17       13.30       15.70     22.90 o 
   7   0  17      110.04      103.92     25.69 o 
   0   1  17       12.65       17.50     14.07 o 
   1   1  17       90.88       98.91     13.25 o 
   2   1  17       23.27       32.50      9.77 o 
   3   1  17       55.93       48.35     14.15 o 
   4   1  17      195.43      172.23     17.70 o 
   5   1  17        0.32        7.08     11.97 o 
   6   1  17       16.13       21.65     12.02 o 
   7   1  17       12.86       26.79     12.09 o 
   0   2  17      144.19      136.86     24.56 o 
   1   2  17       95.47       99.85     13.22 o 
   2   2  17       92.71       87.86     15.41 o 
   3   2  17       49.28       51.64     14.18 o 
   4   2  17      118.41      116.45     13.22 o 
   5   2  17       13.76       23.31     11.57 o 
   6   2  17       19.19       18.05     12.69 o 
   7   2  17       18.08       33.73     14.54 o 
   0   3  17        3.64        2.62     16.85 o 
   1   3  17       42.61       40.67     11.90 o 
   2   3  17      221.58      190.50     13.96 o 
   3   3  17      225.23      226.30     16.82 o 
   4   3  17        4.52       15.30     10.96 o 
   5   3  17       31.05       34.99     11.64 o 
   6   3  17       98.03      102.19     13.13 o 
   0   4  17       44.81       41.07     19.63 o 
   1   4  17       16.62       21.66     12.14 o 
   2   4  17      131.50      131.47     14.76 o 
   3   4  17       21.45       34.79     12.36 o 
   4   4  17       54.13       60.85     13.21 o 
   5   4  17       30.33       38.76     12.65 o 
   6   4  17       36.60       37.14     14.03 o 
   0   5  17      116.36      122.76     12.44 o 
   1   5  17       13.78       17.41     11.51 o 
   2   5  17       20.40       23.71     12.47 o 
   3   5  17      137.92      148.87     13.87 o 
   4   5  17       56.10       62.26     11.97 o 
   5   5  17       10.93       23.68     12.99 o 
   6   5  17       41.76       60.87     15.02 o 
   0   6  17        1.06       11.45     16.36 o 
   1   6  17       10.68       26.30     11.64 o 
   2   6  17       42.76       50.36     13.34 o 
   3   6  17        4.35       13.16     15.92 o 
   4   6  17       57.96       52.59     14.98 o 
   5   6  17       42.24       53.02     14.22 o 
   0   7  17       10.58       22.25     16.69 o 
   1   7  17       50.18       62.46     13.20 o 
   2   7  17       15.55       21.64     11.44 o 
   3   7  17       11.56       20.38     13.84 o 
   4   7  17      103.84       94.44     11.72 o 
   5   7  17        9.68       17.14     12.66 o 
   0   8  17      113.44      116.37     19.48 o 
   1   8  17        4.53       17.10     16.50 o 
   2   8  17       15.46       30.55     13.35 o 
   3   8  17        4.05       15.12     14.88 o 
   4   8  17      121.67      131.58     17.13 o 
   0   9  17        0.83       15.21     21.26 o 
   1   9  17       48.12       67.19     18.28 o 
   2   9  17        1.51       12.13     17.28 o 
   3   9  17       18.12       36.30     15.66 o 
   0   0  18       88.37       90.99      8.84 o 
   1   0  18       25.49       34.68     16.20 o 
   2   0  18      414.11      398.22     41.48 o 
   3   0  18      136.73      123.26     19.81 o 
   4   0  18       25.81       34.19     16.69 o 
   5   0  18       89.37       76.42     20.78 o 
   6   0  18       10.75       24.37     22.08 o 
   0   1  18       66.78       60.22     17.35 o 
   1   1  18       26.95       31.46     10.48 o 
   2   1  18        1.28        8.11     10.85 o 
   3   1  18      102.98      103.82     17.65 o 
   4   1  18       20.27       26.95     13.60 o 
   5   1  18       35.29       48.82     12.67 o 
   6   1  18        0.33       12.79     15.01 o 
   0   2  18       43.08       36.49     17.83 o 
   1   2  18       52.42       49.73     14.71 o 
   2   2  18       95.57       79.81     13.32 o 
   3   2  18       26.77       34.80     11.62 o 
   4   2  18        3.78        8.68      9.12 o 
   5   2  18        4.88       14.96     10.62 o 
   6   2  18       26.20       30.95     11.85 o 
   0   3  18        1.51        6.87     17.67 o 
   1   3  18       54.86       51.23     15.92 o 
   2   3  18      254.15      251.10     18.65 o 
   3   3  18       54.52       58.62     11.11 o 
   4   3  18       62.55       71.31     14.37 o 
   5   3  18       19.11       28.89     11.64 o 
   6   3  18       14.29       25.51     17.37 o 
   0   4  18        0.23        8.83     22.57 o 
   1   4  18       98.89      102.73     17.73 o 
   2   4  18       60.51       73.41     13.68 o 
   3   4  18      113.05      110.94     15.86 o 
   4   4  18      100.64       96.21     14.18 o 
   5   4  18       19.83       29.75     11.79 o 
   6   4  18      133.66      136.94     16.64 o 
   0   5  18       58.37       49.25     18.65 o 
   1   5  18       41.97       51.56     16.53 o 
   2   5  18        7.57       18.03     11.55 o 
   3   5  18       86.60       89.79     15.00 o 
   4   5  18       22.21       38.42     12.39 o 
   5   5  18        0.11       11.39     14.95 o 
   0   6  18       14.15       24.05     19.30 o 
   1   6  18       58.16       72.56     13.27 o 
   2   6  18       16.55       26.73     14.94 o 
   3   6  18      155.61      158.49     18.93 o 
   4   6  18       31.76       42.42     13.77 o 
   5   6  18        8.93       22.56     13.42 o 
   0   7  18       39.61       60.37     22.41 o 
   1   7  18        1.92       19.63     14.16 o 
   2   7  18        6.84       19.67     12.80 o 
   3   7  18       35.81       55.85     13.90 o 
   4   7  18       34.19       54.59     16.53 o 
   0   8  18       17.39       31.57     17.01 o 
   1   8  18        7.12       23.19     14.97 o 
   2   8  18       40.97       52.49     19.10 o 
   3   8  18       16.60       35.56     12.41 o 
   0   9  18      198.13      222.17     23.09 o 
   1   0  19      102.97      107.20     18.98 o 
   2   0  19        5.13       15.54     14.56 o 
   3   0  19       32.33       40.74     16.52 o 
   4   0  19       50.59       65.45     16.36 o 
   5   0  19       60.40       64.63     20.78 o 
   6   0  19       40.35       47.61     20.12 o 
   0   1  19       41.32       33.54     15.71 o 
   1   1  19      179.24      175.64     19.49 o 
   2   1  19       76.71       79.19     13.97 o 
   3   1  19        4.32       11.93     10.79 o 
   4   1  19       10.91       23.87     10.50 o 
   5   1  19       73.86       79.91     14.07 o 
   0   2  19       53.03       46.47     19.14 o 
   1   2  19       52.66       54.94     12.39 o 
   2   2  19       40.95       46.19     11.53 o 
   3   2  19      141.44      128.38     14.15 o 
   4   2  19       14.97       21.35     12.03 o 
   5   2  19       11.28       22.01     16.39 o 
   0   3  19       36.25       35.83     15.05 o 
   1   3  19       15.60       21.66     11.02 o 
   2   3  19       97.15      107.03     15.34 o 
   3   3  19       16.26       18.79     10.45 o 
   4   3  19       31.31       37.28     12.81 o 
   5   3  19       27.36       36.48     15.07 o 
   0   4  19       11.15       12.76     15.70 o 
   1   4  19       38.16       46.48     17.81 o 
   2   4  19        2.38       13.80     12.57 o 
   3   4  19        0.82       14.06     13.09 o 
   4   4  19        1.52       11.38     10.71 o 
   5   4  19       20.27       32.94     13.21 o 
   0   5  19       41.96       47.77     22.41 o 
   1   5  19       97.91      107.59     14.12 o 
   2   5  19       55.07       71.18     16.29 o 
   3   5  19        6.34       16.88     13.25 o 
   4   5  19       47.67       57.16     18.96 o 
   0   6  19       68.35       81.81     23.89 o 
   1   6  19       49.72       56.97     13.65 o 
   2   6  19       42.43       50.02     16.16 o 
   3   6  19       42.48       56.56     12.39 o 
   4   6  19       80.18       91.78     12.88 o 
   0   7  19       27.85       39.26     24.05 o 
   1   7  19       38.47       44.01     15.31 o 
   2   7  19        0.78       16.33     13.82 o 
   3   7  19       43.26       61.74     14.51 o 
   0   8  19       42.15       70.51     27.16 o 
   1   8  19       30.51       44.24     10.64 o 
   0   0  20       35.84       36.65     10.47 o 
   1   0  20       37.23       38.77     16.20 o 
   2   0  20        3.00        9.32     17.01 o 
   3   0  20        4.08       14.89     16.52 o 
   4   0  20        3.65       11.94     16.68 o 
   5   0  20       51.85       71.66     20.29 o 
   0   1  20       12.96       19.47     13.58 o 
   1   1  20       50.64       54.25     10.71 o 
   2   1  20       21.72       26.77     11.94 o 
   3   1  20       43.58       48.75     14.12 o 
   4   1  20        9.75       20.30     10.12 o 
   5   1  20        1.64       15.18     10.02 o 
   0   2  20       44.89       64.30     16.03 o 
   1   2  20       43.87       62.53     11.55 o 
   2   2  20       36.51       40.59     12.15 o 
   3   2  20       14.88       21.41     11.12 o 
   4   2  20        9.94       19.08     11.28 o 
   0   3  20        0.12       12.92     18.65 o 
   1   3  20       43.85       61.27     16.36 o 
   2   3  20        0.05        8.44     12.93 o 
   3   3  20       41.75       51.32     13.38 o 
   4   3  20        6.23       15.72     11.49 o 
   0   4  20       33.32       36.48     21.10 o 
   1   4  20        0.24       11.71     12.69 o 
   2   4  20       65.49       70.50     14.00 o 
   3   4  20       15.31       26.87     11.73 o 
   4   4  20       35.26       44.29     15.24 o 
   0   5  20       22.26       32.55     14.40 o 
   1   5  20       27.22       33.49     13.18 o 
   2   5  20        4.51       18.82     13.95 o 
   3   5  20       48.75       58.20     12.93 o 
   0   6  20       23.31       38.77     21.59 o 
   1   6  20      137.44      155.69     17.66 o 
   2   6  20        5.78       21.12     16.89 o 
   1   0  21      119.78      133.72     23.57 o 
   2   0  21        0.93        6.71     15.54 o 
   3   0  21       23.40       28.96     15.87 o 
   4   0  21        8.96       20.61     20.94 o 
   0   1  21       18.19       27.65     14.89 o 
   1   1  21      106.24      114.90     13.46 o 
   2   1  21        0.76       11.82      9.63 o 
   3   1  21        2.78       12.71     12.34 o 
   4   1  21       70.24       79.27     14.51 o 
   0   2  21       60.03       63.81     18.00 o 
   1   2  21       94.24       99.59     12.62 o 
   2   2  21        8.68       15.94      9.64 o 
   3   2  21      114.94      119.14     13.88 o 
   0   3  21       16.36       27.32     19.96 o 
   1   3  21       32.72       38.96     13.48 o 
   2   3  21       48.43       52.70     16.04 o 
   3   3  21      133.80      157.49     18.88 o 
   0   4  21        1.29        8.02     16.68 o 
   1   4  21        1.21       15.14     13.36 o 
   2   4  21      121.58      129.87     15.49 o 
   0   5  21       21.24       30.92     21.92 o 
   1   5  21       18.44       33.24     19.17 o 
   0   0  22        2.02       13.58      8.67 o 
   1   0  22       38.30       71.49      9.16 o 
   2   0  22       49.44       66.43     19.63 o 
   0   1  22       46.13       40.90     16.20 o 
   1   1  22       20.00       23.64     12.66 o 
   2   1  22       39.27       46.37     11.32 o 
   0   2  22        0.05       10.96     19.96 o 
   1   2  22       23.99       34.99     12.36 o 
   2   2  22       10.01       22.45     13.82 o 
   0   3  22        0.00       10.14     17.99 o 
   1   3  22        5.20       11.28     16.48 o 
                                                 
